# Supplementary material for: A plasmid DNA-launched SARS-CoV-2 reverse genetics system and coronavirus toolkit for COVID-19 research
Source: PLoS Biol. 2021 Feb 25;19(2):e3001091. doi: 10.1371/journal.pbio.3001091 (PMC7906417; doi:10.1371/journal.pbio.3001091)
Supplement: S1 Table — (XLSX) [file pbio.3001091.s008.xlsx]

## Sheet: mCherry-1%-Mutations
The below table indicates how many mutations >1% are shared between each of the samples [the mutations must be >1% in both samples] - the black bold diagonal simply indicates the number of mutations >1% within an individual sample
	P1	P3-1	P3-2	P3-3	P5-1	P5-2	P5-3
P1	224	148	84	104	138	88	124
P3-1		169	88	109	129	91	120
P3-2			162	84	88	89	93
P3-3				125	110	92	110
P5-1					189	102	123
P5-2						143	98
P5-3							164
The below table contains the details of all mutations observed at a frequency of >1% in any sample [minimum coverage of 100, quality 30] - the frequency of the given mutation is then retrieved from all samples [even if it is below 1% in the sample]
Genome position is relative to the mCherry plasmid reference sequence MT926411
Position	Mutation	MutationType	ORF	CodonMutation	AAmutation	AAnumber	P1 Freq	P3-1 Freq	P3-2 Freq	P3-3 Freq	P5-1 Freq	P5-2 Freq	P5-3 Freq
996	C	Non	ORF1ab/nsp1	gTc/gCc	V/A	14	0.0482456	0.0304511	0.0207006	0.0372237	0.0485556	0.0179372	0.0433944
999	G	Non	ORF1ab/nsp1	cAa/cGa	Q/R	15	0.0162649	0.0130409	0.014658	0.0193861	0.0241357	0.0208817	0.0179283
1042	C	Syn	ORF1ab/nsp1	cgT/cgC	R/R	29	0.0103541	0.00540541	0.00824742	0.00787402	0.0110442	0.00664452	0.00819672
1197	G	Non	ORF1ab/nsp1	cAt/cGt	H/R	81	0.000327065	0.00049456	0.0102881	0.000394322	0	0	0.000859845
1237	T	Syn	ORF1ab/nsp1	ggC/ggT	G/G	94	0.000256169	0.000267989	0	0.000393082	0	0	0.0100932
1249	C	Syn	ORF1ab/nsp1	ggT/ggC	G/G	98	0.0952064	0.0827666	0.0211538	0.02881	0.0467572	0.0578512	0.0343699
1436	C	Non	ORF1ab/nsp1	Tgg/Cgg	W/R	161	0.0137278	0.0183311	0.0128645	0.0118248	0.0151293	0.0203804	0.0207346
1439	C	Non	ORF1ab/nsp1	Aac/Cac	N/H	162	0.0104989	0.0104874	0.00870322	0.00613668	0.00521921	0.00293255	0.00957243
1439	G	Non	ORF1ab/nsp1	Aac/Gac	N/D	162	0.0122615	0.0117212	0.00348129	0.0103208	0.00939457	0.00733138	0.0146777
1440	G	Non	ORF1ab/nsp1	aAc/aGc	N/S	162	0.00798621	0.00713558	0.00575816	0.00690738	0.0100473	0.0115321	0.0035791
1735	G	Syn	ORF1ab/nsp2	gcA/gcG	A/A	80	0.00667774	0.00697045	0.00627716	0.00837337	0.00623597	0.00489396	0.0115215
1856	T	Stop	ORF1ab/nsp2	Cga/Tga	R/X	121	0.000452534	0.00089004	0.0091663	0.00160299	0.00160256	0.010917	0.00500417
2034	C	Non	ORF1ab/nsp2	tTa/tCa	L/S	180	0.0276667	0.0186739	0.0048	0.00978245	0.0101781	0.00589226	0.00659472
2040	G	Non	ORF1ab/nsp2	cAa/cGa	Q/R	182	0.0342648	0.0182331	0.0115473	0.0152863	0.0164486	0.0140845	0.010989
2041	G	Syn	ORF1ab/nsp2	caA/caG	Q/Q	182	0.011167	0.00686368	0.00206186	0.00295296	0.00698812	0.00328228	0.00460829
2065	C	Syn	ORF1ab/nsp2	tgT/tgC	C/C	190	0.00547961	0.00463392	0	0.00271342	0.00280505	0.0108932	0.00537412
2119	A	Non	ORF1ab/nsp2	caT/caA	H/Q	208	0.00445324	0.00403058	0.0101523	0.00544662	0.00668287	0.0071048	0.00888585
2128	C	Syn	ORF1ab/nsp2	tcT/tcC	S/S	211	0.0189013	0.0151308	0.0200669	0.0220234	0.0138809	0.00664452	0.0177749
2132	A	Non	ORF1ab/nsp2	Ttg/Atg	L/M	213	0.0112818	0.00616893	0.00477327	0.0067446	0.0109034	0.00199203	0.0086881
2316	C	Non	ORF1ab/nsp2	cTc/cCc	L/P	274	0.0152585	0.00716065	0	0.00511247	0.0108514	0.00985222	0.0152778
2600	C	Non	ORF1ab/nsp2	Tcc/Ccc	S/P	369	0.0178508	0.0196744	0.00588235	0.0119675	0.0203177	0.00925926	0.0178193
2620	C	Syn	ORF1ab/nsp2	gcT/gcC	A/A	375	0.0158109	0.0121275	0.00451637	0.00902827	0.00518135	0.00794351	0.00533981
2647	A	Syn	ORF1ab/nsp2	aaG/aaA	K/K	384	0.0157055	0.0154228	0.0132316	0.0125607	0.0113169	0.00974026	0.0122592
2648	A	Non	ORF1ab/nsp2	Gcc/Acc	A/T	385	0.0259895	0.0262959	0.0174051	0.016934	0.0270709	0.0128655	0.0153092
2651	A	Non	ORF1ab/nsp2	Gct/Act	A/T	386	0.0142924	0.00924912	0.00970874	0.00778078	0.0101652	0.00522193	0.00644238
2652	A	Non	ORF1ab/nsp2	gCt/gAt	A/D	386	0.003998	0.00340984	0.0132939	0.00676946	0.00919378	0.00882353	0.00158353
2652	G	Non	ORF1ab/nsp2	gCt/gGt	A/G	386	0.00889555	0.00904918	0.00664697	0.0131628	0.00848656	0.0102941	0.00712589
2653	A	Syn	ORF1ab/nsp2	gcT/gcA	A/A	386	0.0370527	0.0305079	0.0419355	0.0300986	0.0419287	0.0275424	0.0359477
2653	C	Syn	ORF1ab/nsp2	gcT/gcC	A/A	386	0.0319808	0.0182682	0.00752688	0.0145304	0.0157233	0.0233051	0.0130719
2653	G	Syn	ORF1ab/nsp2	gcT/gcG	A/A	386	0.0540997	0.0369017	0.0387097	0.0368448	0.0429769	0.0381356	0.040305
2835	A	Non	ORF1ab/nsp2	gTc/gAc	V/D	447	0.00167267	0.00202802	0.0117994	0.0028585	0.00240577	0.0137363	0.00254777
2835	C	Non	ORF1ab/nsp2	gTc/gCc	V/A	447	0.00591868	0.0121681	0.079646	0.0209624	0.0152366	0.0796703	0.0305732
2835	G	Non	ORF1ab/nsp2	gTc/gGc	V/G	447	0.001544	0.00294985	0.0176991	0.00190567	0.00561347	0.00549451	0.0089172
3084	C	Non	ORF1ab/nsp2	gTc/gCc	V/A	530	0.013773	0.011522	0.00801282	0.00784792	0.0102099	0.0056926	0.00756484
3136	C	Syn	ORF1ab/nsp2	acT/acC	T/T	547	0.0220152	0.0174783	0.0157205	0.0180068	0.0133031	0.00911854	0.0161812
3163	G	Syn	ORF1ab/nsp2	ccA/ccG	P/P	556	0.0123619	0.0116698	0.0178838	0.0067301	0.00679758	0.00379747	0.0086758
3229	A	Syn	ORF1ab/nsp2	ttG/ttA	L/L	578	0.000671842	0.0160308	0.0239774	0.0252797	0.0735344	0.0568306	0.0402439
3367	A	Syn	ORF1ab/nsp2	ccT/ccA	P/P	624	0.0326256	0.024082	0.0138408	0.0250142	0.0472441	0.0231788	0.0302648
3367	G	Syn	ORF1ab/nsp2	ccT/ccG	P/P	624	0.0112204	0.00381497	0.00346021	0.00454804	0.00393701	0.00331126	0.00630517
3409	C	Syn	ORF1ab/nsp2	ggT/ggC	G/G	638	0.00719794	0.00568372	0	0.0015163	0.00267738	0	0.0115894
3633	C	Non	ORF1ab/nsp3	cTg/cCg	L/P	75	0.0193418	0.00844014	0	0.00647773	0.00907716	0	0.00499168
4308	C	Non	ORF1ab/nsp3	gTc/gCc	V/A	300	0.00934721	0.0112886	0.000919118	0.00952535	0.00774122	0.0070922	0.008997
4310	A	Non	ORF1ab/nsp3	Ggc/Agc	G/S	301	0.0237298	0.0181201	0.00643777	0.0131651	0.013526	0.0134576	0.0134328
4311	A	Non	ORF1ab/nsp3	gGc/gAc	G/D	301	0.0404148	0.0300366	0.0253566	0.0292974	0.0330047	0.0309859	0.0268734
4314	G	Non	ORF1ab/nsp3	cCa/cGa	P/R	302	0.0115777	0.00787576	0.00822368	0.00580862	0.00890519	0.00318471	0.00865266
4315	C	Syn	ORF1ab/nsp3	ccA/ccC	P/P	302	0.0214117	0.0121805	0.0016129	0.00863609	0.00991649	0.00307692	0.00679012
4315	G	Syn	ORF1ab/nsp3	ccA/ccG	P/P	302	0.069945	0.0508972	0.0403226	0.0449672	0.0553236	0.0492308	0.0462963
4462	C	Syn	ORF1ab/nsp3	gtT/gtC	V/V	351	0.00764968	0.00641474	0.0109489	0.00713267	0.0087925	0.00401606	0.00256191
4701	C	Non	ORF1ab/nsp3	cTc/cCc	L/P	431	0.0214548	0.0197147	0.0289289	0.0191461	0.0219218	0.0203209	0.0202507
4804	C	Syn	ORF1ab/nsp3	gcT/gcC	A/A	465	0.104924	0.089785	0.0131926	0.0401448	0.048627	0.0310881	0.0460526
4807	G	Syn	ORF1ab/nsp3	ccA/ccG	P/P	466	0.018073	0.0160959	0.00679348	0.00845277	0.0111184	0.00185185	0.00493016
4873	A	Syn	ORF1ab/nsp3	gcT/gcA	A/A	488	0.000998185	0.00791796	0.00178731	0	0.168616	0.00445765	0.00125235
5114	G	Non	ORF1ab/nsp3	Aaa/Gaa	K/E	569	0.00698873	0.00692346	0.0123626	0.00656913	0.00778816	0.00894454	0.00932091
5167	C	Syn	ORF1ab/nsp3	cgT/cgC	R/R	586	0.00803571	0.0109148	0.0102916	0.00963032	0.0112296	0.00785855	0.0113379
5272	T	Syn	ORF1ab/nsp3	aaC/aaT	N/N	621	0.00101502	0.000417072	0.00177936	0	0.000662691	0.123827	0
5578	C	Syn	ORF1ab/nsp3	ccT/ccC	P/P	723	0.0125066	0.00871402	0.00188679	0.00378501	0.00350631	0.00806452	0.00485437
5858	C	Non	ORF1ab/nsp3	Tac/Cac	Y/H	817	0.0224791	0.0137555	0.00164204	0.00712686	0.0114147	0.003003	0.00696864
5897	C	Non	ORF1ab/nsp3	Tca/Cca	S/P	830	0.0137615	0.0114394	0.00761035	0.0103364	0.0123681	0.00575816	0.00340136
6079	A	Syn	ORF1ab/nsp3	gcT/gcA	A/A	890	0.0108586	0.0122475	0.00759494	0.0169913	0.0140148	0.020979	0.021316
6079	C	Syn	ORF1ab/nsp3	gcT/gcC	A/A	890	0.0147767	0.0132018	0.0101266	0.0161625	0.0189613	0.018648	0.0287303
6377	C	Non	ORF1ab/nsp3	Tca/Cca	S/P	990	0.0113305	0.00843699	0.00371747	0.00682594	0.0103806	0.00672646	0.00976043
7195	G	Syn	ORF1ab/nsp3	gcA/gcG	A/A	1262	0.0275872	0.0240081	0.0359281	0.0200555	0.0238655	0.0306383	0.0221745
7320	A	Non	ORF1ab/nsp3	cTt/cAt	L/H	1304	0.00838704	0.00694309	0.00791766	0.00731741	0.0107222	0.0114566	0.00929814
7320	C	Non	ORF1ab/nsp3	cTt/cCt	L/P	1304	0.0136341	0.00953864	0	0.00607483	0.00536108	0.00490998	0.00569886
7320	G	Non	ORF1ab/nsp3	cTt/cGt	L/R	1304	0.00995703	0.0086302	0.00950119	0.00869805	0.0104068	0.00327332	0.00839832
7465	A	Syn	ORF1ab/nsp3	ccT/ccA	P/P	1352	0.0350959	0.0232193	0.0154799	0.0239362	0.0248397	0.0115607	0.030083
7465	C	Syn	ORF1ab/nsp3	ccT/ccC	P/P	1352	0.0118536	0.00785615	0	0.00443262	0.0120192	0	0.00207469
7465	G	Syn	ORF1ab/nsp3	ccT/ccG	P/P	1352	0.0331203	0.0242668	0.0185759	0.0155142	0.0232372	0.0202312	0.0165975
7466	A	Non	ORF1ab/nsp3	Tat/Aat	Y/N	1353	0.0327848	0.0230095	0	0.0253456	0.0258981	0.0177515	0.0247845
7466	G	Non	ORF1ab/nsp3	Tat/Gat	Y/D	1353	0.0223136	0.0144266	0.0188679	0.00829493	0.00918964	0.00591716	0.0118534
7699	A	Syn	ORF1ab/nsp3	gcT/gcA	A/A	1430	0.0116938	0.00937961	0.0039604	0.00706714	0.00539568	0.00547945	0.00747198
7699	C	Syn	ORF1ab/nsp3	gcT/gcC	A/A	1430	0.0182603	0.0152754	0.0039604	0.0156487	0.0206835	0.0164384	0.0249066
7699	G	Syn	ORF1ab/nsp3	gcT/gcG	A/A	1430	0.0179005	0.0146054	0.0039604	0.0151439	0.0107914	0.0191781	0.0286426
8078	A	Non	ORF1ab/nsp3	Gcc/Acc	A/T	1557	0.022464	0.0183273	0.00514403	0.0167131	0.0154131	0.0133929	0.0170623
8083	A	Syn	ORF1ab/nsp3	ccG/ccA	P/P	1558	0.0140161	0.0138825	0.00785752	0.0140412	0.0148798	0.0118343	0.0192132
8084	G	Non	ORF1ab/nsp3	Att/Gtt	I/V	1559	0.00659074	0.0073471	0.00302419	0.006535	0.00907298	0.00792864	0.0104414
8217	C	Non	ORF1ab/nsp3	gTc/gCc	V/A	1603	0.0046431	0.00535958	0.0103503	0.00454915	0.00374844	0.00643777	0.00560448
8395	C	Syn	ORF1ab/nsp3	ccA/ccC	P/P	1662	0.0116813	0.0087598	0.00672269	0.00524476	0.00835232	0.00199203	0.00347222
8395	G	Syn	ORF1ab/nsp3	ccA/ccG	P/P	1662	0.0789876	0.0591286	0.0487395	0.0479021	0.0546697	0.0418327	0.0538194
8396	C	Non	ORF1ab/nsp3	Ata/Cta	I/L	1663	0.0102859	0.0035259	0.0018622	0.0015528	0.000875657	0	0.000986193
8396	G	Non	ORF1ab/nsp3	Ata/Gta	I/V	1663	0.0618026	0.0504475	0.0446927	0.0388199	0.0385289	0.0200893	0.0424063
8396	T	Non	ORF1ab/nsp3	Ata/Tta	I/L	1663	0.0175209	0.00515324	0	0.0015528	0.00525394	0	0.00295858
8397	A	Non	ORF1ab/nsp3	aTa/aAa	I/K	1663	0.0206721	0.016758	0.0147679	0.0165919	0.0136411	0.0175	0.0116414
8397	C	Non	ORF1ab/nsp3	aTa/aCa	I/T	1663	0.0109441	0.00273928	0	0.00134529	0.00104932	0.0025	0.00232829
8505	T	Non	ORF1ab/nsp3	tCt/tTt	S/F	1699	0.000848896	0.0113804	0.00210526	0.00709555	0	0	0.0010582
8612	C	Non	ORF1ab/nsp3	Tct/Cct	S/P	1735	0.0187212	0.0138716	0.00275482	0.00882168	0.021645	0.00361011	0.00969529
8617	G	Syn	ORF1ab/nsp3	gcA/gcG	A/A	1736	0.00862215	0.00713822	0.00277778	0.0108211	0.00600601	0.00746269	0.00574713
9011	G	Non	ORF1ab/nsp3	Cgt/Ggt	R/G	1868	0.00685648	0.00414683	0.0140187	0.0060307	0.0118613	0.0110803	0.010333
9012	A	Non	ORF1ab/nsp3	cGt/cAt	R/H	1868	0.00907912	0.0095874	0.0248139	0.0125	0.0127932	0.013587	0.0129702
9013	C	Syn	ORF1ab/nsp3	cgT/cgC	R/R	1868	0.00890782	0.0148976	0.0235602	0.0155763	0.0145577	0.011396	0.0164609
9013	G	Syn	ORF1ab/nsp3	cgT/cgG	R/R	1868	0.00735864	0.00897241	0.0052356	0.00996885	0.0156775	0.011396	0.00823045
9045	A	Non	ORF1ab/nsp3	cGt/cAt	R/H	1879	0.0010142	0.000733272	0.0137457	0.000651042	0.00119048	0.00311526	0.00140647
9505	C	Syn	ORF1ab/nsp4	gcT/gcC	A/A	87	0.0124213	0.0121073	0.00097561	0.00536631	0.00849093	0.00411523	0.00645482
9506	C	Non	ORF1ab/nsp4	Tgc/Cgc	C/R	88	0.0293095	0.0305567	0.0137525	0.0244465	0.0233896	0.0259918	0.0332506
9511	G	Syn	ORF1ab/nsp4	ccA/ccG	P/P	89	0.03671	0.0289326	0.0129412	0.0208467	0.0261215	0.0202206	0.0282404
9512	A	Non	ORF1ab/nsp4	Ttg/Atg	L/M	90	0.00625934	0.00669673	0.00595238	0.00949885	0.00411039	0.0110294	0.00964392
9640	T	Syn	ORF1ab/nsp4	atC/atT	I/I	132	0.000300481	0.000113817	0	0	0	0.0105263	0
9805	A	Syn	ORF1ab/nsp4	ccT/ccA	P/P	187	0.0145047	0.00877437	0.00671141	0.00425532	0.0150646	0.00631579	0.00728745
9805	C	Syn	ORF1ab/nsp4	ccT/ccC	P/P	187	0.0178994	0.0115599	0.011745	0.0073501	0.0121951	0.00421053	0.0129555
9805	G	Syn	ORF1ab/nsp4	ccT/ccG	P/P	187	0.0219113	0.0140669	0.0201342	0.0108317	0.0129125	0.0105263	0.00809717
9833	C	Non	ORF1ab/nsp4	Tct/Cct	S/P	197	0.0175146	0.00985525	0.00554529	0.00779221	0.00897959	0.00240964	0.0034904
10090	G	Syn	ORF1ab/nsp4	gcA/gcG	A/A	282	0.00823287	0.00875885	0.0056101	0.00572831	0.00668338	0.0165877	0.00970874
10330	A	Non	ORF1ab/nsp4	caT/caA	H/Q	362	0.0103896	0.0112701	0.0303605	0.0213371	0.0290621	0.0347826	0.0333692
10502	A	Non	ORF1ab/nsp4	Ttt/Att	F/I	420	0.00384313	0.00308871	0.00272851	0.00502828	0.00210231	0.0124777	0.00411241
10714	G	Syn	ORF1ab/nsp4	ccA/ccG	P/P	490	0.0127031	0.00889486	0.00137363	0.00364543	0.00856164	0.00842993	0.00965759
10767	C	Non	ORF1ab/nsp5A-B	tTc/tCc	F/S	8	0.00931349	0.00942106	0.0178838	0.0118908	0.0105783	0.0114464	0.0144688
10772	A	Non	ORF1ab/nsp5A-B	Tct/Act	S/T	10	0.00233315	0.00296606	0.0105572	0.00560278	0.00394477	0.00614251	0.0067243
10806	T	Non	ORF1ab/nsp5A-B	aCt/aTt	T/I	21	0.000106309	8.41538e-05	0	0	0.0296715	0	0.00123865
11041	A	Syn	ORF1ab/nsp5A-B	ccT/ccA	P/P	99	0.0190235	0.0163381	0.0052356	0.0110063	0.0184355	0.014157	0.0202703
11041	C	Syn	ORF1ab/nsp5A-B	ccT/ccC	P/P	99	0.0126119	0.00864341	0.00314136	0.00602725	0.00896861	0.00772201	0.010395
11136	A	Non	ORF1ab/nsp5A-B	aGg/aAg	R/K	131	0.0100119	0.0107953	0.0154278	0.00880656	0.0109589	0.00337838	0.00921376
11137	A	Syn	ORF1ab/nsp5A-B	agG/agA	R/R	131	0.0156426	0.0103143	0.0182584	0.0149719	0.0130756	0.00344234	0.0156148
11140	G	Syn	ORF1ab/nsp5A-B	ccC/ccG	P/P	132	0.00474255	0.00431093	0.0100143	0.00559579	0.00436409	0.00528169	0.00421053
11141	C	Non	ORF1ab/nsp5A-B	Aat/Cat	N/H	133	0.0118999	0.00888663	0.00422535	0.00573797	0.0102286	0	0.00413508
11141	G	Non	ORF1ab/nsp5A-B	Aat/Gat	N/D	133	0.026571	0.0278025	0.0323944	0.024227	0.0361011	0.024055	0.0310131
11500	A	Syn	ORF1ab/nsp5A-B	ccT/ccA	P/P	252	0.0111737	0.00612763	0.00128041	0.00469851	0.00483092	0.00447427	0.000848176
11500	C	Syn	ORF1ab/nsp5A-B	ccT/ccC	P/P	252	0.0166096	0.0119564	0	0.00352388	0.00483092	0	0.00763359
11500	G	Syn	ORF1ab/nsp5A-B	ccT/ccG	P/P	252	0.0120797	0.00911672	0	0.00509005	0.0110421	0	0.00763359
11526	G	Non	ORF1ab/nsp5A-B	gTt/gGt	V/G	261	0.00307569	0.00328757	0.00255428	0.00343137	0.0108794	0.00273224	0.00225989
11786	A	Non	ORF1ab/nsp6	Ttt/Att	F/I	42	0.0131549	0.010168	0.0148912	0.00627353	0.00520833	0.00672043	0.00552181
11786	G	Non	ORF1ab/nsp6	Ttt/Gtt	F/V	42	0.0137529	0.0104891	0.0137457	0.0117942	0.00868056	0.0120968	0.0115958
11891	G	Non	ORF1ab/nsp6	Act/Gct	T/A	77	0.0119546	0.00823995	0.00572246	0.00609137	0.0151934	0.00284091	0.00520532
11923	C	Syn	ORF1ab/nsp6	ccT/ccC	P/P	87	0.038878	0.0315789	0.0379061	0.0296364	0.0238221	0.0121107	0.0231135
12067	C	Syn	ORF1ab/nsp6	ggT/ggC	G/G	135	0.0138809	0.0146896	0.0181159	0.0145754	0.0079602	0.00948767	0.0184679
12255	G	Non	ORF1ab/nsp6	cCt/cGt	P/R	198	0.00306883	0.00355277	0.0104895	0.00252016	0.00189934	0	0.00101523
12256	A	Syn	ORF1ab/nsp6	ccT/ccA	P/P	198	0.0231984	0.0129228	0	0.00970874	0.0179028	0.00547945	0.0164234
12256	C	Syn	ORF1ab/nsp6	ccT/ccC	P/P	198	0.00947152	0.00722159	0.0028169	0.00397176	0.00511509	0.00273973	0.0118613
12256	G	Syn	ORF1ab/nsp6	ccT/ccG	P/P	198	0.0126287	0.00855188	0.0140845	0.00397176	0.00767263	0	0.0109489
12441	C	Non	ORF1ab/nsp6	cTc/cCc	L/P	260	0.00982921	0.0106282	0.00454545	0.0055142	0.00989209	0.00609756	0.00122926
12445	C	Syn	ORF1ab/nsp6	ccA/ccC	P/P	261	0.0101133	0.00807079	0	0.00286351	0.00643777	0	0.0028715
12791	C	Non	ORF1ab/nsp8	Tca/Cca	S/P	4	0.012494	0.00890519	0.0157791	0.00809139	0.011862	0.0137741	0.00869986
12987	G	Non	ORF1ab/nsp8	cAa/cGa	Q/R	69	0.0131588	0.0100402	0.00506428	0.00630213	0.0092707	0.00634921	0.0104317
13156	T	Syn	ORF1ab/nsp8	gcA/gcT	A/A	125	0.000202388	0.000512873	0.00147929	0	0	0.0103627	0
13159	G	Syn	ORF1ab/nsp8	gcC/gcG	A/A	126	0.00323672	0.00381209	0.0209171	0.00626245	0.00651163	0.00277393	0.00782269
13182	G	Non	ORF1ab/nsp8	gAc/gGc	D/G	134	0.00269459	0.00185809	0.0107817	0.00237369	0.00405093	0.00735294	0.00165563
13247	C	Non	ORF1ab/nsp8	Atc/Ctc	I/L	156	0	0.000117702	0.0147783	0.00109769	0	0.0100287	0
13738	C	Syn	ORF1ab/nsp10	ccT/ccC	P/P	8	0.0475319	0.0448628	0.0119157	0.0433023	0.0514574	0.0287929	0.0465632
13742	G	Non	ORF1ab/nsp10	Aat/Gat	N/D	10	0.00690095	0.00853692	0.00441696	0.00815101	0.00611746	0.00568828	0.0109838
13949	C	Non	ORF1ab/nsp10	Tgc/Cgc	C/R	79	0.0197446	0.0164138	0.00423131	0.00639713	0.00837776	0.003663	0.00615302
14112	A	Non	ORF1ab/nsp10	cTc/cAc	L/H	133	0.018477	0.0174271	0.0124427	0.0150447	0.013676	0.0149254	0.0139725
14112	C	Non	ORF1ab/nsp10	cTc/cCc	L/P	133	0.0773045	0.0779347	0.0753111	0.0714622	0.071917	0.0668657	0.074199
14112	G	Non	ORF1ab/nsp10	cTc/cGc	L/R	133	0.0103933	0.00925475	0.00327439	0.0077574	0.00683801	0.00716418	0.00505902
14115	A	Non	ORF1ab/nsp10	cGc/cAc	R/H	134	0.0138041	0.0112225	0.00684463	0.0065302	0.0112725	0.00378072	0.00687898
14117	A	Non	ORF1ab/nsp10	Gaa/Aaa	E/K	135	0.0125685	0.0105496	0.011178	0.00959196	0.0126739	0.00694981	0.0119384
14118	G	Non	ORF1ab/nsp10	gAa/gGa	E/G	135	0.0124035	0.00928113	0.0104265	0.00654912	0.00846561	0.00429185	0.0127614
14184	A	Syn	ORF1ab/nsp12	cgT/cgA	R/R	18	0.00150012	0.000981354	0.0108401	0.00379041	0.0012987	0	0.00285307
14637	C	Syn	ORF1ab/nsp12	ccA/ccC	P/P	169	0.0205192	0.0140585	0.00294985	0.00873515	0.0125149	0	0.0102524
14637	G	Syn	ORF1ab/nsp12	ccA/ccG	P/P	169	0.0355995	0.0325564	0.0196657	0.0272537	0.0435042	0.0171233	0.0307571
14639	G	Non	ORF1ab/nsp12	gAt/gGt	D/G	170	0.0140947	0.00940071	0	0.00564744	0.00828313	0.00191571	0.00368664
14640	A	Non	ORF1ab/nsp12	gaT/gaA	D/E	170	0.00838907	0.00927965	0.00845666	0.00671141	0.0129555	0.006	0.00877193
14859	A	Syn	ORF1ab/nsp12	ccT/ccA	P/P	243	0.0074827	0.00655003	0.0144115	0.0069869	0.00589696	0.00458295	0.00657654
15014	G	Non	ORF1ab/nsp12	cAc/cGc	H/R	295	0.00523446	0.00520901	0.00262812	0.00482005	0.00580383	0.0107335	0.00144509
15018	G	Syn	ORF1ab/nsp12	ccA/ccG	P/P	296	0.0173823	0.0116694	0.00639659	0.00761421	0.015536	0.0172414	0.0101523
15264	A	Syn	ORF1ab/nsp12	ccT/ccA	P/P	378	0.00385432	0.00427503	0.0142303	0.00563966	0.00592353	0.015873	0.00737265
15267	A	Syn	ORF1ab/nsp12	gcT/gcA	A/A	379	0.0153808	0.00995992	0.0118734	0.019219	0.014517	0.00905797	0.0154278
15267	C	Syn	ORF1ab/nsp12	gcT/gcC	A/A	379	0.0152145	0.0114175	0.00395778	0.00701647	0.00558347	0.00181159	0.00911641
15267	G	Syn	ORF1ab/nsp12	gcT/gcG	A/A	379	0.00557034	0.0058302	0.0118734	0.00549115	0.00670017	0.00362319	0.00841515
15368	A	Non	ORF1ab/nsp12	gGt/gAt	G/D	413	0.0120482	0.00887965	0.0238806	0.0115448	0.0118721	0.00911854	0.00798176
15368	C	Non	ORF1ab/nsp12	gGt/gCt	G/A	413	0.0195621	0.0236161	0.0358209	0.0230896	0.0210046	0.00607903	0.022805
15369	A	Syn	ORF1ab/nsp12	ggT/ggA	G/G	413	0.0236583	0.0198422	0.00769231	0.0104987	0.0277778	0.03367	0.0193103
15369	C	Syn	ORF1ab/nsp12	ggT/ggC	G/G	413	0.0565259	0.0480271	0.0461538	0.0269029	0.0474537	0.03367	0.0331034
15369	G	Syn	ORF1ab/nsp12	ggT/ggG	G/G	413	0.0173071	0.0137542	0.0153846	0.0104987	0.0150463	0.010101	0.022069
15459	C	Syn	ORF1ab/nsp12	gcT/gcC	A/A	443	0.0129316	0.00801394	0.0138408	0.00622524	0.00620476	0.00537634	0.00236128
16047	C	Syn	ORF1ab/nsp12	gcT/gcC	A/A	639	0.0663628	0.0481156	0.0149105	0.0250112	0.0454364	0.0198511	0.0317228
16051	G	Non	ORF1ab/nsp12	Aaa/Gaa	K/E	641	0.0103144	0.00819493	0.00622407	0.00744655	0.00954033	0.00530504	0.0102722
16289	C	Non	ORF1ab/nsp12	gTc/gCc	V/A	720	0.0186533	0.0194473	0.00669344	0.0150204	0.0162003	0.00870827	0.0128205
16294	G	Non	ORF1ab/nsp12	Aat/Gat	N/D	722	0.00497731	0.00688528	0.0113269	0.00684728	0.00382653	0.00518135	0.00770218
16461	A	Syn	ORF1ab/nsp12	gcT/gcA	A/A	777	0.00942608	0.00842503	0.00744417	0.0143253	0.0207852	0.00480769	0.00970874
16461	C	Syn	ORF1ab/nsp12	gcT/gcC	A/A	777	0.0180169	0.00980055	0.00992556	0.0106285	0.0254042	0.00961538	0.0135922
16461	G	Syn	ORF1ab/nsp12	gcT/gcG	A/A	777	0.00871018	0.0065337	0.00992556	0.00785582	0.0153965	0.00240385	0.00582524
16599	A	Syn	ORF1ab/nsp12	ggT/ggA	G/G	823	0.0145324	0.0128293	0.00527704	0.00703325	0.00962696	0.0108696	0.0176152
16599	C	Syn	ORF1ab/nsp12	ggT/ggC	G/G	823	0.0536844	0.0293242	0.0131926	0.0159847	0.022864	0.00724638	0.0203252
16599	G	Syn	ORF1ab/nsp12	ggT/ggG	G/G	823	0.0145324	0.00778923	0	0.00383632	0.0120337	0.0108696	0.00542005
16899	A	Syn	ORF1ab/nsp12	gcT/gcA	A/A	923	0.0178324	0.0168167	0.0168067	0.0158265	0.0243605	0.0172414	0.0149813
16899	G	Syn	ORF1ab/nsp12	gcT/gcG	A/A	923	0.0120864	0.0125533	0.00280112	0.010551	0.0109622	0.00689655	0.00998752
16996	A	Non	ORF1ab/nsp13	Ttc/Atc	F/I	24	0.000411353	0.000699464	0.0114943	0.000619579	0	0	0.00137174
17082	C	Syn	ORF1ab/nsp13	gcT/gcC	A/A	52	0.0103946	0.00639114	0.00323625	0.00489896	0.00566893	0.00906344	0.00498753
17266	C	Non	ORF1ab/nsp13	Tgg/Cgg	W/R	114	0.0225231	0.016188	0.0025641	0.0123031	0.0163265	0.00507614	0.0158888
17451	G	Syn	ORF1ab/nsp13	ccA/ccG	P/P	175	0.00805185	0.008093	0.00841346	0.00795455	0.00913901	0.00311042	0.0107527
17688	G	Syn	ORF1ab/nsp13	ccA/ccG	P/P	254	0.0121134	0.0110913	0.0367554	0.0183255	0.021865	0.0192644	0.021875
17689	G	Non	ORF1ab/nsp13	Aca/Gca	T/A	255	0.0127634	0.010539	0.0113475	0.0190034	0.0253566	0.016129	0.0202206
18061	A	Non	ORF1ab/nsp13	Gcc/Acc	A/T	379	0.0134615	0.0100009	0.00294464	0.00684626	0.0109246	0.00292398	0.00554358
18064	C	Non	ORF1ab/nsp13	Aca/Cca	T/P	380	0.0177979	0.014515	0.00461627	0.0144839	0.0211464	0.00636042	0.0108384
18064	G	Non	ORF1ab/nsp13	Aca/Gca	T/A	380	0.0202199	0.0199526	0.0132718	0.0190578	0.0294936	0.0183746	0.0210392
18066	G	Syn	ORF1ab/nsp13	acA/acG	T/T	380	0.0129305	0.00913884	0.00250941	0.00966778	0.0131801	0.00712589	0.00700848
18144	C	Syn	ORF1ab/nsp13	ccT/ccC	P/P	406	0.0106588	0.0119071	0.0034965	0.00801833	0.00737864	0.0078329	0.013979
18154	G	Non	ORF1ab/nsp13	Aca/Gca	T/A	410	0.0083051	0.00624592	0.00558659	0.00564972	0.0105566	0.0102489	0.00516796
18399	G	Syn	ORF1ab/nsp13	ccA/ccG	P/P	491	0.00858486	0.00839962	0.00830105	0.00589213	0.0106036	0.00670578	0.00771456
18576	A	Syn	ORF1ab/nsp13	acT/acA	T/T	550	0.00765188	0.00781364	0.0177365	0.00613497	0.00353925	0.00732984	0.00776867
18576	G	Syn	ORF1ab/nsp13	acT/acG	T/T	550	0.00546563	0.00525778	0.0118243	0.00469145	0.00225225	0.0052356	0.00302115
18858	C	Syn	ORF1ab/nsp14A2-B	ccT/ccC	P/P	43	0.0116726	0.0117678	0.0127021	0.00717248	0.0128881	0.00447857	0.0121681
18934	C	Non	ORF1ab/nsp14A2-B	Tac/Cac	Y/H	69	0.0103279	0.0076646	0.000598444	0.00444589	0.00502027	0.00470114	0.00466143
18939	C	Syn	ORF1ab/nsp14A2-B	ccT/ccC	P/P	70	0.0154326	0.00904386	0	0.00335871	0.0101031	0.0033761	0.0060652
18939	G	Syn	ORF1ab/nsp14A2-B	ccT/ccG	P/P	70	0.00957981	0.00768728	0.00231884	0.00481415	0.011366	0.00270088	0.00555977
19175	A	Non	ORF1ab/nsp14A2-B	cTc/cAc	L/H	149	0.0158756	0.0115885	0.00573066	0.0123138	0.0138355	0.0124224	0.014919
19175	C	Non	ORF1ab/nsp14A2-B	cTc/cCc	L/P	149	0.0324679	0.0179176	0.00358166	0.00953327	0.018063	0.00207039	0.0196078
19175	G	Non	ORF1ab/nsp14A2-B	cTc/cGc	L/R	149	0.0116862	0.00739882	0.00143266	0.00556107	0.00653344	0.00310559	0.00852515
19345	G	Non	ORF1ab/nsp14A2-B	Acc/Gcc	T/A	206	0.00321156	0.00328138	0.0103704	0.00348432	0.00261438	0.00851789	0.00235664
19368	C	Syn	ORF1ab/nsp14A2-B	cgT/cgC	R/R	213	0.0123211	0.0149026	0.0094162	0.00776288	0.00550796	0.00888099	0.00659522
19734	A	Syn	ORF1ab/nsp14A2-B	ccT/ccA	P/P	335	0.0119241	0.008829	0.00903614	0.0086309	0.00898811	0.00840336	0.0112732
19734	C	Syn	ORF1ab/nsp14A2-B	ccT/ccC	P/P	335	0.0165263	0.0108426	0.00376506	0.00541547	0.00869817	0.00466853	0.00464191
19822	T	Stop	ORF1ab/nsp14A2-B	Gaa/Taa	E/X	365	0.00758676	0.00620337	0.00250627	0.00852037	0.0132258	0.0115681	0.0121283
19827	C	Non	ORF1ab/nsp14A2-B	ttA/ttC	L/F	366	0.00725601	0.00762237	0.00306279	0.00980158	0.0149254	0.018732	0.0123063
19839	C	Syn	ORF1ab/nsp14A2-B	taT/taC	Y/Y	370	0.0435794	0.0229413	0.00236967	0.00973339	0.0173193	0.00242131	0.0154083
19843	G	Non	ORF1ab/nsp14A2-B	Aca/Gca	T/A	372	0.00838352	0.00655022	0.0152838	0.00744725	0.00856698	0.00475059	0.00629921
19845	G	Syn	ORF1ab/nsp14A2-B	acA/acG	T/T	372	0.0220739	0.0127676	0.00235849	0.00522876	0.0101954	0.00493827	0.00859845
19877	A	Non	ORF1ab/nsp14A2-B	cTa/cAa	L/Q	383	0.0059911	0.00422316	0.0056338	0.00535045	0.00550055	0.00593472	0.0126582
19878	G	Syn	ORF1ab/nsp14A2-B	ctA/ctG	L/L	383	0.00462193	0.00397011	0.0144509	0.00341491	0.0128205	0.0031348	0.00224972
20034	G	Syn	ORF1ab/nsp14A2-B	gcT/gcG	A/A	435	0.00380228	0.00419617	0.0123967	0.00320256	0.0071736	0.0044843	0.00507614
20586	C	Syn	ORF1ab/nsp15A1-B	gcT/gcC	A/A	92	0.013768	0.0160322	0.0211612	0.0153158	0.00748417	0.010989	0.0195513
20778	C	Syn	ORF1ab/nsp15A1-B	ggT/ggC	G/G	156	0.0107527	0.00814314	0.00468604	0.00454113	0.00619195	0.00509338	0.00782732
20798	C	Non	ORF1ab/nsp15A1-B	aAt/aCt	N/T	163	3.29153e-05	0.000458389	0	0.0103178	0.000636132	0	0.00307692
20825	C	Non	ORF1ab/nsp15A1-B	gTa/gCa	V/A	172	0.0118668	0.0105175	0.00695187	0.00642628	0.0083692	0.00636537	0.00750577
20826	G	Syn	ORF1ab/nsp15A1-B	gtA/gtG	V/V	172	0.00826446	0.00875486	0.00875753	0.00818148	0.00846614	0.00460829	0.0101766
20926	G	Non	ORF1ab/nsp15A1-B	Agg/Ggg	R/G	206	0.0235693	0.0196309	0.0104302	0.0200625	0.0164958	0.0159652	0.0211913
20928	A	Syn	ORF1ab/nsp15A1-B	agG/agA	R/R	206	0.00582298	0.00695266	0.0230906	0.00833333	0.00574346	0.00972763	0.0114242
21129	A	Non	ORF1ab/nsp15A1-B	agT/agA	S/R	273	0.00578818	0.00643317	0.00536193	0.00577367	0.012894	0.0125523	0.00665557
21129	C	Syn	ORF1ab/nsp15A1-B	agT/agC	S/S	273	0.0172414	0.00804146	0.00268097	0.00692841	0.0143266	0	0.00748752
21282	C	Syn	ORF1ab/nsp15A1-B	taT/taC	Y/Y	324	0.000981442	0.000930557	0.00135318	0.0002936	0.0432243	0	0.000622665
21315	C	Syn	ORF1ab/nsp15A1-B	gaT/gaC	D/D	335	0.0170008	0.0161049	0.00775194	0.00881201	0.00757098	0.00676819	0.00461133
21320	G	Non	ORF1ab/nsp15A1-B	cAt/cGt	H/R	337	0.0256204	0.0194541	0.0507463	0.0180492	0.0159305	0.0202429	0.0199081
21321	A	Non	ORF1ab/nsp15A1-B	caT/caA	H/Q	337	0.00565856	0.00665017	0.0240385	0.00629426	0.00520446	0.00813008	0.00708661
21339	G	Syn	ORF1ab/nsp15A1-B	ccA/ccG	P/P	343	0.0153052	0.00752764	0	0.00433839	0.00208768	0	0.00641711
21340	G	Non	ORF1ab/nsp15A1-B	Aaa/Gaa	K/E	344	0.0109185	0.00636663	0	0.00406711	0.00384986	0	0
21479	C	Non	ORF1ab/nsp16	gTc/gCc	V/A	44	0.00602168	0.00399436	0.0133843	0.00522345	0.00970874	0	0.00235849
21530	C	Non	ORF1ab/nsp16	gTa/gCa	V/A	61	0.0101098	0.0059775	0	0.0041425	0.00310559	0	0.00167785
21535	A	Non	ORF1ab/nsp16	Tat/Aat	Y/N	63	0.00943078	0.00544747	0.00414938	0.00713012	0.0118243	0.0052356	0.0107143
21535	C	Non	ORF1ab/nsp16	Tat/Cat	Y/H	63	0.00808353	0.00389105	0.0124481	0.00356506	0.00675676	0.0052356	0.00178571
21535	G	Non	ORF1ab/nsp16	Tat/Gat	Y/D	63	0.00505221	0.00389105	0	0.0026738	0.00337838	0.0104712	0.00535714
21830	C	Non	ORF1ab/nsp16	cTa/cCa	L/P	161	0.00371085	0.0026512	0.0189274	0.00543901	0.00638978	0.00898204	0
21946	C	Non	ORF1ab/nsp16	Tca/Cca	S/P	200	0.00263185	0.00388188	0.0102828	0.00713359	0.00760456	0	0.00927357
22330	A	Syn	S	ccT/ccA	P/P	26	0.0152238	0.00965151	0.000635324	0.0042796	0.00632205	0.0103359	0.00610194
22330	G	Syn	S	ccT/ccG	P/P	26	0.0133449	0.00987254	0.00381194	0.00475511	0.00780959	0.00430663	0.005743
22369	C	Syn	S	ccT/ccC	P/P	39	0.021799	0.0151017	0.00525855	0.0111231	0.014218	0.0100301	0.0150284
22388	C	Non	S	Tca/Cca	S/P	46	0.0160118	0.0168144	0.014553	0.0200568	0.0151464	0.017801	0.0198265
22455	G	Non	S	aTa/aGa	I/R	68	5.2579e-05	0.00889665	0.016624	0	0.00863787	0.0155211	0
22685	C	Non	S	Tac/Cac	Y/H	145	0.016902	0.010094	0	0.00581751	0.0118896	0	0.00594845
22691	G	Non	S	Aaa/Gaa	K/E	147	0.0180852	0.0100838	0	0.00666667	0.0117855	0.00393701	0.00818331
22692	G	Non	S	aAa/aGa	K/R	147	0.0101758	0.00398777	0	0.00452318	0.00676923	0.00594059	0.00577558
22899	C	Non	S	cTc/cCc	L/P	216	0.00955734	0.012544	0.00162866	0.0077404	0.00989609	0.0017331	0.00565327
22993	G	Non	S	agT/agG	S/R	247	6.35728e-05	0.00359644	0.0121457	0.00354359	0.00214592	0.00524246	0
23002	C	Syn	S	acT/acC	T/T	250	0.000331693	0.00457952	0	0	0.10518	0	0.000500751
23137	C	Syn	S	ccT/ccC	P/P	295	0.0112817	0.00593012	0	0.00312919	0.0027027	0.00111483	0.00301075
23139	C	Non	S	cTc/cCc	L/P	296	0.0133517	0.0111252	0	0.00334597	0.00307811	0.00220751	0.001716
23285	G	Non	S	Acc/Gcc	T/A	345	0.008581	0.00795929	0.00244798	0.00869565	0.0142857	0.00441176	0.00964436
23363	C	Non	S	Tcc/Ccc	S/P	371	0.0454271	0.0371901	0.0443636	0.0513883	0.0626468	0.0462428	0.0531197
23368	G	Syn	S	gcA/gcG	A/A	372	0.0332495	0.02574	0.0179283	0.0425072	0.0432961	0.0333333	0.0412979
23369	A	Non	S	Tca/Aca	S/T	373	0.00520833	0.00695955	0.00398804	0.0120937	0.0132743	0.00626959	0.0078125
23426	A	Non	S	Ttt/Att	F/I	392	0.000287728	0.000357782	0.0200803	0.00215983	0	0.00357143	0
23426	G	Non	S	Ttt/Gtt	F/V	392	0.000575457	0.000178891	0.0120482	0.00287977	0	0.0107143	0.00179533
23546	C	Non	S	Tgc/Cgc	C/R	432	0.002094	0.00294454	0.01983	0.00307692	0.00377644	0.00480769	0.0040858
23812	G	Syn	S	gcA/gcG	A/A	520	0.0108813	0.0134913	0.00716146	0.00948992	0.00951475	0.0110837	0.0140552
23818	G	Syn	S	gcA/gcG	A/A	522	0.0146661	0.0139083	0.00606796	0.0188769	0.0208333	0.0120627	0.0166297
24142	C	Syn	S	acT/acC	T/T	630	0.0160886	0.0101611	0.00179856	0.00474445	0.00889077	0.00363636	0.00657277
24215	T	Non	S	Cat/Tat	H/Y	655	0.00231422	0.571846	0.456486	0.573706	0.248025	0.342478	0.102521
24296	T	Non	S	Cgg/Tgg	R/W	682	0.00175045	0.00542207	0.000985707	0.01407	0.0040282	0.000672043	0.00243506
24312	G	Non	S	gTa/gGa	V/G	687	3.37598e-05	0.0209893	0.00753296	0.00549661	0.0102414	0.00796284	0.00106129
24393	C	Non	S	aTa/aCa	I/T	714	0.0132473	0.00955598	0.00101061	0.00514549	0.00903517	0.00566038	0.00477979
24398	G	Non	S	Aca/Gca	T/A	716	0.0141661	0.0140235	0.00503525	0.01	0.0112045	0.00684932	0.0107296
24400	G	Syn	S	acA/acG	T/T	716	0.0274133	0.0220411	0.00449102	0.0122723	0.0172224	0.00906344	0.0134831
24547	C	Syn	S	cgT/cgC	R/R	765	0.0102547	0.00899269	0.00486855	0.00841584	0.00877193	0.00515021	0.00626741
24588	G	Non	S	cAa/cGa	Q/R	779	0.015806	0.00900901	0.000536769	0.00465371	0.0100604	0.00278164	0.00400687
24825	A	Non	S	cTt/cAt	L/H	858	0.0053132	0.00682664	0.014742	0.00528465	0.00580098	0.00145985	0.00539084
25061	C	Non	S	Tca/Cca	S/P	937	0.0315682	0.0217434	0.00910931	0.0139779	0.0196484	0.0129496	0.0264264
25070	C	Non	S	Tcc/Ccc	S/P	940	0.0156943	0.0112425	0.00769231	0.00996441	0.00605694	0.00517241	0.0147167
25137	A	Non	S	cTt/cAt	L/H	962	0.0135016	0.0102271	0.00720461	0.0110418	0.0105541	0.00928074	0.0175983
25137	G	Non	S	cTt/cGt	L/R	962	0.0150384	0.0129343	0.0129683	0.0100816	0.0167106	0.0116009	0.0238095
25680	T	Non	S	cCt/cTt	P/L	1143	0.000288934	0.00514389	0	0.000337838	0.0122532	0	0.00143164
25681	C	Syn	S	ccT/ccC	P/P	1143	0.0116799	0.00590706	0.00474834	0.0074943	0.00847458	0.00874126	0.010274
25737	T	Non	S	cCa/cTa	P/L	1162	0.000223889	0.000634618	0	0.000389257	0.0222058	0.00218341	0
25809	A	Non	S	cTc/cAc	L/H	1186	0.00591279	0.00664118	0.00543478	0.00673924	0.00445633	0	0.0156904
25809	C	Non	S	cTc/cCc	L/P	1186	0.014782	0.0126786	0.00217391	0.00673924	0.0124777	0.00263158	0.00732218
25809	G	Non	S	cTc/cGc	L/R	1186	0.0121212	0.00905615	0.00326087	0.00984966	0.0115865	0.0157895	0.0167364
25891	G	Syn	S	ccA/ccG	P/P	1213	0.0105474	0.0095672	0.0523918	0.00999375	0.0118919	0.0159236	0.011658
25892	A	Non	S	Tgg/Agg	W/R	1214	0.00223839	0.00257551	0.0177665	0.00258565	0	0.0136519	0.00404313
26009	C	Non	S	Tgc/Cgc	C/R	1253	0.00809465	0.013166	0	0.00766962	0.017562	0.00294985	0.00586854
26012	C	Non	S	Tgc/Cgc	C/R	1254	0.015343	0.00477669	0	0.00463883	0.0086741	0.00344828	0.00261438
26014	A	Stop	S	tgC/tgA	C/X	1254	0.00613615	0.00528568	0.00842697	0.0066568	0.00958904	0.0192308	0.00295858
26154	C	Syn	ORF3a	acT/acC	T/T	24	0.00013708	0.000206548	0.00508351	0.000537634	0	0.0234807	0
26394	A	Syn	ORF3a	ccT/ccA	P/P	104	0.0182389	0.0183928	0.0577807	0.019316	0.0261972	0.0283262	0.0193712
26394	C	Syn	ORF3a	ccT/ccC	P/P	104	0.0114196	0.00833691	0.0019698	0.003367	0.00535211	0.000858369	0.0057161
26394	G	Syn	ORF3a	ccT/ccG	P/P	104	0.017373	0.0166738	0.0315167	0.0157718	0.0194366	0.0128755	0.0139727
26496	G	Syn	ORF3a	ccA/ccG	P/P	138	0.0597818	0.0403828	0.0294737	0.0492228	0.0660277	0.0524862	0.071887
26497	A	Non	ORF3a	Tta/Ata	L/I	139	0.0414626	0.0236153	0.013245	0.0326323	0.0685279	0.0210843	0.0417288
26497	C	Syn	ORF3a	Tta/Cta	L/L	139	0.0117215	0.004079	0	0.00435098	0.00253807	0	0
26497	G	Non	ORF3a	Tta/Gta	L/V	139	0.0269419	0.0231859	0.0242826	0.0261059	0.0380711	0.0150602	0.0357675
26613	C	Syn	ORF3a	agT/agC	S/S	177	0.0252624	0.021055	0.00544959	0.0312989	0.0550459	0.0033557	0.0249554
26616	A	Syn	ORF3a	ccT/ccA	P/P	178	0.0050405	0.00447728	0	0.00241935	0.011254	0.00996678	0.0178891
26616	G	Syn	ORF3a	ccT/ccG	P/P	178	0.00450045	0.00223864	0	0.00564516	0.00803859	0.00332226	0.0125224
26617	T	Non	ORF3a	Att/Ttt	I/F	179	0.00327213	0.00200758	0	0	0	0.010101	0.00184162
26941	C	Non	E	Tca/Cca	S/P	3	0.000238987	0.00269397	0	0	0.0115311	0	0
26948	C	Non	E	gTt/gCt	V/A	5	8.4246e-05	0.000112943	0	0	0	0.0141243	0
26948	G	Non	E	gTt/gGt	V/G	5	0	0.0150215	0.0119595	0.0325109	0.363578	0.340395	0.738499
26951	T	Non	E	tCg/tTg	S/L	6	0.00876432	0.30325	0.479401	0.307761	0.574578	0.574286	0.836983
26957	G	Non	E	gAg/gGg	E/G	8	0.000157679	0.000426257	0.00795756	0	0	0.0106952	0
26960	T	Non	E	aCa/aTa	T/I	9	0.000245339	0.002331	0.00178094	0.00729313	0.01221	0	0.00896861
26984	C	Non	E	gTa/gCa	V/A	17	0.00465153	0.00673684	0.000712251	0.00368809	0.00668151	0.00609756	0.0188802
26990	A	Non	E	cTt/cAt	L/H	19	7.81677e-05	0.00113414	0	0	0.0354997	0	0.000641437
26990	G	Non	E	cTt/cGt	L/R	19	0	0.0180431	0.0265076	0.0333592	0.0737302	0.0724299	0.0474663
27023	T	Non	E	aCa/aTa	T/I	30	0.00139768	0.0155892	0.00657174	0.00837385	0.0169584	0.00363196	0.00296736
27044	A	Non	E	cTt/cAt	L/H	37	0.0103164	0.00852355	0.00200904	0.00432232	0.00628931	0.00127226	0.000588582
27044	G	Non	E	cTt/cGt	L/R	37	0.0163916	0.00953482	0.00401808	0.00679222	0.00566038	0.00763359	0.00294291
27064	C	Non	E	Tgc/Cgc	C/R	44	0.0182119	0.0220952	0.0127353	0.0122867	0.00970246	0.0149864	0.0116422
27067	G	Non	E	Aat/Gat	N/D	45	0.0108757	0.0118678	0.00802965	0.00794913	0.00515085	0.00747384	0.00612245
27151	T	Non	E	Ctt/Ttt	L/F	73	9.96016e-05	0.000409445	0.017363	0	0.00059952	0.0226365	0
27214	A	Non	M	aTg/aAg	M/K	1	0.0082224	0.00722282	0.00515021	0.0040201	0.0112676	0.00742115	0.00831601
27214	C	Non	M	aTg/aCg	M/T	1	0.0280606	0.0176959	0.0137339	0.0201005	0.0300469	0.0148423	0.0197505
27214	G	Non	M	aTg/aGg	M/R	1	0.0117463	0.00794511	0.000858369	0.00351759	0.00938967	0.00927644	0.00519751
27232	T	Non	M	aCt/aTt	T/I	7	0	0.00110205	0.012837	0	0.00621891	0.056338	0
27293	G	Syn	M	ctA/ctG	L/L	27	0.00039984	0.00981423	0.0171294	0	0.00296736	0.0125224	0
27444	A	Non	M	Ggt/Agt	G/S	78	0.00671049	0.00586265	0.0100258	0.00565971	0.00323415	0.0078329	0.00911002
27703	A	Non	M	cTg/cAg	L/Q	164	0.00374617	0.0039382	0.0129159	0.00993831	0.00400534	0.00354191	0.0127298
27703	C	Non	M	cTg/cCg	L/P	164	0.0230446	0.0237807	0.0348337	0.030843	0.0233645	0.0330579	0.0346535
27703	G	Non	M	cTg/cGg	L/R	164	0.0066977	0.00514995	0.0152642	0.00822481	0.00801068	0.00590319	0.00990099
27707	A	Syn	M	ccT/ccA	P/P	165	0.00545738	0.00690584	0.0352595	0.0178571	0.0154083	0.017663	0.0280612
27707	G	Syn	M	ccT/ccG	P/P	165	0.00506757	0.00640054	0.0181195	0.00737578	0.00847458	0.00951087	0.0085034
27729	C	Non	M	Tca/Cca	S/P	173	0.000737282	0.000830427	0.0163728	0.00172563	0.00253593	0	0.00323276
27734	C	Syn	M	cgA/cgC	R/R	174	0.000246457	0.000978474	0.0244565	0.00333611	0.00165289	0.00191205	0.00110132
27734	G	Syn	M	cgA/cgG	R/R	174	0.000369686	0.000652316	0.0326087	0.00458716	0.00413223	0.0152964	0.00881057
27735	G	Non	M	Acg/Gcg	T/A	175	0.000388048	0.000693963	0.0195382	0.000897666	0.00175901	0.00854701	0.00466744
27739	A	Non	M	cTt/cAt	L/H	176	0.000586373	0.000470958	0.013986	0.001638	0.00242915	0.0040568	0
27739	G	Non	M	cTt/cGt	L/R	176	0.000469098	0.000627943	0.0262238	0.000819001	0.00242915	0.0020284	0.00437158
27765	A	Non	M	Cag/Aag	Q/K	185	0	0.0144399	0.0179856	0.0233119	0.0612708	0.0836576	0.0268318
28036	C	Non	ORF6	Tat/Cat	Y/H	49	0.000225819	0.0109457	0.00430931	0.00542581	0.00551081	0.00108696	0.000568828
28052	G	Non	ORF6	gAa/gGa	E/G	54	0.000179921	0.00137536	0	0	0.0328615	0.00119474	0
28072	C	Non	ORF6	Gat/Cat	D/H	61	0.000452233	0.000289226	0.00869005	0.000327225	0.0122108	0.0668605	0.0003125
28073	T	Non	ORF6	gAt/gTt	D/V	61	0.000408873	0.000130463	0.00879054	0.000615953	0.0119546	0.0662983	0.000292826
28074	C	Syn	ORF6	gaT/gaC	D/D	61	0.000772201	0.000843052	0.00970246	0.00223285	0.0131992	0.0613139	0.000889944
28085	A	Non	ORF7a	aTg/aAg	M/K	1	0.00193517	0.00191205	0.000870322	0.00210021	0.0022805	0.00308642	0.010274
28377	C	Syn	ORF7a	tcT/tcC	S/S	98	0.00743238	0.00624688	0.010557	0.00622791	0.00916561	0.00894188	0.00784753
28579	T	Non	Mcherry	Gtg/Ttg	V/L	27	0.000154413	0.0104556	0.0117076	0.00497783	0.00329437	0.00370443	0.00366189
28660	C	Non	Mcherry	Acc/Ccc	T/P	54	0.000167231	0.000138696	0.00360111	4.21852e-05	9.82318e-05	0.148056	0
28660	G	Non	Mcherry	Acc/Gcc	T/A	54	0.000320526	0.000947758	0.00033241	0.0014343	0.000884086	0.000466563	0.0195524
28716	T	Syn	Mcherry	taC/taT	Y/Y	72	0.00205074	0.0166743	0.00963261	0.00598966	0.00856751	0.00872554	0.00388098
29056	A	Non	Mcherry	Tac/Aac	Y/N	186	0.0450187	0.0363662	0.0457613	0.0506013	0.054802	0.0476343	0.0584795
29056	C	Non	Mcherry	Tac/Cac	Y/H	186	0.0110124	0.00536033	0.00105441	0.00394296	0.0081389	0.00223785	0.00668338
29056	G	Non	Mcherry	Tac/Gac	Y/D	186	0.0206224	0.0134534	0.0139182	0.012946	0.0179056	0.0121483	0.0179616
29152	T	Stop	Mcherry	Cag/Tag	Q/X	218	0.000202413	0.000287294	0.000456204	0.00927368	0.000153233	0.000337268	0.0332068
29165	T	Non	Mcherry	gCc/gTc	A/V	222	0.000354897	0.000199382	0.00272747	0.000145592	0.000156593	0.0747365	0
29370	A	Non	ORF8	Gga/Aga	G/R	8	0.000147204	0.00154002	0	0.00305367	0.00546352	0	0.0114371
29457	C	Non	ORF8	Tgt/Cgt	C/R	37	0.0180607	0.0175118	0.00674298	0.0121622	0.00986066	0.00827729	0.010101
29459	C	Syn	ORF8	tgT/tgC	C/C	37	0.0139852	0.00738784	0.00223143	0.00518498	0.00553955	0.000518403	0.0035461
29508	C	Non	ORF8	Tca/Cca	S/P	54	0.00886286	0.00808347	0.00909341	0.00769741	0.00744263	0.00645508	0.0106645
29513	G	Syn	ORF8	gcA/gcG	A/A	55	0.0113148	0.00979585	0.00903614	0.00732357	0.00875857	0.00191205	0.0069735
29516	A	Syn	ORF8	ccT/ccA	P/P	56	0.036002	0.0248631	0.0132294	0.0134538	0.0272602	0.0230708	0.0232274
29516	C	Syn	ORF8	ccT/ccC	P/P	56	0.0154294	0.00494221	0.000181225	0.00153757	0.00345066	0.000795545	0.00122249
29516	G	Syn	ORF8	ccT/ccG	P/P	56	0.0465159	0.0227342	0.00416818	0.011724	0.0169082	0.00795545	0.00855746
29709	C	Non	ORF8	Atc/Ctc	I/L	121	0.00085001	0.00171477	0.00768123	0.00314515	0.00322581	0.0108313	0.00483189
29905	C	Syn	N	caT/caC	H/H	59	0.0100687	0.00862837	0.00889435	0.0102217	0.0092264	0.0108258	0.0106952
30058	T	Syn	N	ttC/ttT	F/F	110	0.000169532	0.00577195	0.0106071	0.0058963	0.00105907	0.0547865	0.00113679
30201	C	Non	N	gTg/gCg	V/A	158	0.0157019	0.0157196	0.0103568	0.0120657	0.013245	0.00920447	0.0153846
30232	G	Syn	N	ccA/ccG	P/P	168	0.0101635	0.00916804	0.0122085	0.00969019	0.0150039	0.00884956	0.0164463
30270	G	Non	N	cAa/cGa	Q/R	181	0.000273985	0.0146456	0.0201493	0.00530534	0.00661084	0.0113264	0.00156291
30322	C	Syn	N	acT/acC	T/T	198	0.00281207	0.00333698	0.00367003	0.0102724	0.00325168	0.00663206	0.0221457
30344	C	Non	N	Tct/Cct	S/P	206	0.000101735	0.109947	0.171202	0.151551	0.152637	0.0995077	0.0643875
30443	A	Non	N	Caa/Aaa	Q/K	239	4.59284e-05	0.000311449	0.000680801	0.0112023	0.000238039	0	0.00809604
30465	C	Non	N	gTc/gCc	V/A	246	0.011106	0.00929734	0.00999659	0.0085922	0.00975383	0.0124533	0.0129273
30521	C	Non	N	Act/Cct	T/P	265	0.00128197	0.00152832	0.012282	0.00547701	0.00603757	0.00587921	0.005228
30521	G	Non	N	Act/Gct	T/A	265	0.00105187	0.00224472	0.0621469	0.0100624	0.00805009	0.0128274	0.00929422
30523	A	Syn	N	acT/acA	T/T	265	0.000642	0.00093389	0.0200564	0.00239936	0.00261035	0.00748417	0.00304599
30816	C	Non	N	tTc/tCc	F/S	363	0.0105354	0.00750163	0.00114932	0.00554111	0.00504484	0.00368324	0.00611909
30820	C	Syn	N	ccA/ccC	P/P	364	0.0157255	0.009493	0.00182114	0.00635566	0.00805189	0.0034496	0.00882515
30820	G	Syn	N	ccA/ccG	P/P	364	0.022032	0.0196189	0.0150484	0.0165247	0.0187877	0.014565	0.0212355
30822	G	Non	N	cCa/cGa	P/R	365	0.011689	0.00737772	0.00124095	0.00394957	0.00469208	0.00343495	0.0056239
30823	G	Syn	N	ccA/ccG	P/P	365	0.0256604	0.0139192	0.00260166	0.00868327	0.0142349	0.00483676	0.00880162
30832	A	Syn	N	ccT/ccA	P/P	368	0.00885903	0.00933653	0.00468426	0.00613088	0.0110783	0.0070632	0.0102466
31122	C	Non	ORF10	cTc/cCc	L/P	37	0.0102077	0.0107534	0.0165663	0.0118846	0.00931842	0.0115226	0.00858896
31127	A	Stop	ORF10	Tag/Aag	X/K	39	0.00254588	0.00346333	0.0144907	0.00584347	0.0061046	0.00705645	0.00390384
31131	G		non-coding			G	0.00182617	0.00310292	0.0157501	0.00493583	0.00328228	0.00621891	0.00392465
31289	C		non-coding			C	0.0483041	0.0344561	0.00545852	0.0215319	0.0403885	0.0165517	0.0271399
31294	C		non-coding			C	0.0450746	0.0304045	0.00388601	0.0166042	0.0171149	0.005386	0.0145682
31294	G		non-coding			G	0.0925373	0.0878661	0.0673575	0.0728441	0.0692747	0.0448833	0.0718002
31294	T		non-coding			T	0.0285075	0.0131102	0	0.00589181	0.00977995	0.00359066	0.00520291
31295	A		non-coding			A	0.0340883	0.0498116	0.0677618	0.0777244	0.0632319	0.0607735	0.0575758
31295	C		non-coding			C	0.0583391	0.0267895	0.00616016	0.0088141	0.029274	0.0165746	0.0151515
31295	G		non-coding			G	0.0418668	0.0510674	0.0328542	0.0320513	0.0234192	0.0331492	0.019697
31322	A		non-coding			C	0.00479329	0.00429646	0.0108696	0.00845666	0.00283286	0.00787402	0.0117188
31322	C		non-coding			A	0.0167765	0.0107411	0	0.00845666	0	0.00787402	0.0078125
31323	A		non-coding			A	0.00554017	0.00124069	0.0131579	0	0.00949367	0	0
31325	A		non-coding			A	0.0501767	0.0561056	0.003367	0.0243478	0.0657277	0.0321429	0.0568475
31326	C		non-coding			C	0.0143493	0.0100418	0.00130719	0.00266667	0.00126904	0.00215054	0.00494234
31326	G		non-coding			G	0.0291935	0.0334728	0.00392157	0.0293333	0.0164975	0.00860215	0.0214168
31327	C		non-coding			C	0.0126801	0.0040404	0	0	0.00265252	0	0.00348432
31327	G		non-coding			G	0.0161383	0.0161616	0.00608273	0.019403	0.0106101	0	0.00348432
31327	T		non-coding			T	0.0132565	0.00606061	0	0.00597015	0.00397878	0	0.00348432

## Sheet: CVR-GLA1-1%-Mutations
The below table indicates how many mutations >1% are shared between each of the samples [the mutations must be >1% in both samples] - the black bold diagonal simply indicates the number of mutations >1% within an individual sample
	p2_Vero_E6_S8	p6_AAT_replicate_1	p6_AAT_replicate_2	p6_AAT_replicate_3	p6_Vero_E6_replicate_1	p6_Vero_E6_replicate_2	p6_Vero_E6_replicate_3
p2_Vero_E6_S8	156	127	134	122	135	145	139
p6_AAT_replicate_1		199	143	144	132	138	133
p6_AAT_replicate_2			203	149	143	153	156
p6_AAT_replicate_3				212	138	148	151
p6_Vero_E6_replicate_1					277	202	186
p6_Vero_E6_replicate_2						309	219
p6_Vero_E6_replicate_3							292
The below table contains the details of all mutations observed at a frequency of >1% in any sample [minimum coverage of 100, quality 30] - the frequency of the given mutation is then retrieved from all samples [even if it is below 1% in the sample]
Genome position is relative to the Wuhan-Hu-1 reference sequence MN908947
Positions highlighted in red bold (n=5) are consensus level mutations observed in the original CVR-GLA-1 clinical isolate, which continue to be consensus level changes throughout
Position	Mutation	MutationType	ORF	CodonMutation	AAmutation	AAnumber	p2_Vero_E6_S8	p6_AAT_replicate_1	p6_AAT_replicate_2	p6_AAT_replicate_3	p6_Vero_E6_replicate_1	p6_Vero_E6_replicate_2	p6_Vero_E6_replicate_3
13	C	non-coding				C	0.00664452	0.0025974	0.0149254	0.0100334	0	0	0
106	T	non-coding				T	0.000476538	0.000336089	0.0272521	0.00045708	0.00066313	0.000806777	0
241	T	non-coding				T	0.999657	0.999767	0.999383	0.999802	1	0.999601	0.999654
302	T	Non	ORF1ab/nsp1	Cac/Tac	H/Y	13	0.000130668	0.000527148	0	0.000299446	0.031185	0	0.00225327
306	C	Non	ORF1ab/nsp1	gTc/gCc	V/A	14	0.0271568	0.0271506	0.0256624	0.0278936	0.0889488	0.087519	0.0853731
309	G	Non	ORF1ab/nsp1	cAa/cGa	Q/R	15	0.0139984	0.0157865	0.0133465	0.0157164	0.0279001	0.0201342	0.0223881
309	C	Non	ORF1ab/nsp1	cAa/cCa	Q/P	15	0.00227386	0.0021527	0.00259516	0.00267514	0.00881057	0.0125839	0.00746269
309	T	Non	ORF1ab/nsp1	cAa/cTa	Q/L	15	0.000994813	0.00129162	0.00123579	0.00167196	0.010279	0.00671141	0.00542741
316	C	Syn	ORF1ab/nsp1	agT/agC	S/S	17	0.000940808	0.0008036	0.00167621	0.00354331	0.00402414	0.00868486	0.0139276
352	C	Syn	ORF1ab/nsp1	cgT/cgC	R/R	29	0.00331179	0.00382775	0.0028279	0.00708072	0.0142857	0.00446429	0.00591133
355	T	Syn	ORF1ab/nsp1	ggC/ggT	G/G	30	7.5092e-05	0.000148787	0.0150659	0	0	0	0
480	C	Non	ORF1ab/nsp1	aAa/aCa	K/T	72	0	0	0	0	0.0107198	0	0
506	T	Non	ORF1ab/nsp1	Cat/Tat	H/Y	81	0.00648068	0.0216424	0.00618801	0.000700476	0	0	0
559	C	Syn	ORF1ab/nsp1	ggT/ggC	G/G	98	0.08274	0.0554575	0.0742914	0.0323543	0.0364842	0.0528757	0.0341034
635	T	Non	ORF1ab/nsp1	Cgt/Tgt	R/C	124	0.0028237	0.000215123	0.000224383	0.000968471	0.0306513	0.00289855	0.0021777
657	T	Non	ORF1ab/nsp1	gCt/gTt	A/V	131	0.00416335	0.0125395	0.00141892	0.00155009	0.0317821	0.00191693	0.360536
660	A	Non	ORF1ab/nsp1	gGt/gAt	G/D	132	4.7576e-05	0.00020008	6.99154e-05	9.75229e-05	0	0	0.0253708
746	C	Non	ORF1ab/nsp1	Tgg/Cgg	W/R	161	0.0125395	0.012567	0.0156772	0.014433	0.0258137	0.0204307	0.0233546
749	G	Non	ORF1ab/nsp1	Aac/Gac	N/D	162	0.00833613	0.00676111	0.00953767	0.00735367	0.00625782	0.0148699	0.0122675
749	C	Non	ORF1ab/nsp1	Aac/Cac	N/H	162	0.00822424	0.00547328	0.00767863	0.00785054	0.00500626	0.0105328	0.0150376
750	G	Non	ORF1ab/nsp1	aAc/aGc	N/S	162	0.00604446	0.00715065	0.00614715	0.00555493	0.0113314	0.00577201	0.010979
949	G	Syn	ORF1ab/nsp2	gtA/gtG	V/V	48	0.000254737	0.0175757	0.000135141	0.000317339	0	0	0.000241196
1045	G	Syn	ORF1ab/nsp2	gcA/gcG	A/A	80	0.00661305	0.00740741	0.00803027	0.00709984	0.00747986	0.0128166	0.0118577
1061	A	Non	ORF1ab/nsp2	Ttc/Atc	F/I	86	0.00367815	0.0026777	0.00267101	0.00273894	0.00444115	0.010425	0.00792303
1126	A	Syn	ORF1ab/nsp2	agG/agA	R/R	107	0.000111029	0	0.000125243	7.00574e-05	0.0803396	0.027819	0.0235546
1136	G	Non	ORF1ab/nsp2	Aaa/Gaa	K/E	111	0.000190597	6.4222e-05	0	6.04778e-05	0	0.000611247	0.0333037
1274	T	Non	ORF1ab/nsp2	Gtt/Ttt	V/F	157	0.000155176	0.0206838	0.000205733	0.0211301	0	0	0.000165536
1344	C	Non	ORF1ab/nsp2	tTa/tCa	L/S	180	0.0128365	0.01421	0.0171905	0.0192791	0.0163072	0.0259471	0.0323741
1350	G	Non	ORF1ab/nsp2	cAa/cGa	Q/R	182	0.0165584	0.0156718	0.0174906	0.0204167	0.0275928	0.0404921	0.0341463
1351	G	Syn	ORF1ab/nsp2	caA/caG	Q/Q	182	0.00760105	0.00669518	0.00638845	0.0086444	0.00668577	0.00809307	0.0117933
1417	C	Syn	ORF1ab/nsp2	ctT/ctC	L/L	204	0.00617254	0.00798921	0.0083245	0.00842633	0.0116525	0.00417163	0.00632161
1423	C	Non	ORF1ab/nsp2	gaA/gaC	E/D	206	0.000177054	0.000265463	0.0109087	0.000296604	0.00135318	0	0.000482625
1426	T	Syn	ORF1ab/nsp2	taC/taT	Y/Y	207	0.000128205	0.0110257	0.00343938	0	0.0014881	0	0
1429	C	Syn	ORF1ab/nsp2	caT/caC	H/H	208	0.00237232	0.00241291	0.00268607	0.00252866	0.00155763	0.0102564	0.00839396
1436	C	Non	ORF1ab/nsp2	Tct/Cct	S/P	211	0.00389266	0.00726824	0.00715635	0.0105595	0.0044843	0.0131796	0.0110375
1436	G	Non	ORF1ab/nsp2	Tct/Gct	S/A	211	5.89797e-05	0.000137137	0.000198787	0	0	0.0189456	0
1438	C	Syn	ORF1ab/nsp2	tcT/tcC	S/S	211	0.0119936	0.0160021	0.0165858	0.0167219	0.0161054	0.0175292	0.0263736
1442	A	Non	ORF1ab/nsp2	Ttg/Atg	L/M	213	0.00559401	0.00546901	0.00661838	0.00640205	0.00588235	0.00938967	0.0141176
1468	C	Syn	ORF1ab/nsp2	ggT/ggC	G/G	221	0.00635379	0.00388514	0.00554052	0.00736309	0	0.00935829	0.0136752
1626	C	Non	ORF1ab/nsp2	cTc/cCc	L/P	274	0.00647604	0.00618097	0.00621601	0.00631769	0.0169811	0.0205479	0.0125276
1722	T	Non	ORF1ab/nsp2	gCt/gTt	A/V	306	0.0130611	0.000778715	0.000847252	0.00172961	0	0.000870322	0
1884	T	Non	ORF1ab/nsp2	gCt/gTt	A/V	360	0.000596594	0.0235516	0	0.000153057	0	0	0.000323729
1910	C	Non	ORF1ab/nsp2	Tcc/Ccc	S/P	369	0.0293725	0.0269686	0.0172414	0.0173872	0.0184775	0.010568	0.0130166
1912	T	Syn	ORF1ab/nsp2	tcC/tcT	S/S	369	0.000552849	0.0171004	0.000220592	0.000354076	0	0	0.00181951
1930	C	Syn	ORF1ab/nsp2	gcT/gcC	A/A	375	0.00699127	0.00893266	0.0114865	0.0113208	0.0114135	0.00794492	0.0110856
1957	A	Syn	ORF1ab/nsp2	aaG/aaA	K/K	384	0.0142521	0.0194297	0.0189239	0.019745	0.0110887	0.0168573	0.0166099
1958	A	Non	ORF1ab/nsp2	Gcc/Acc	A/T	385	0.0251207	0.0243396	0.0274134	0.0283596	0.0463646	0.0296905	0.0259797
1961	A	Non	ORF1ab/nsp2	Gct/Act	A/T	386	0.0124017	0.00868167	0.0106063	0.0126246	0.00708383	0.0139082	0.0117188
1962	G	Non	ORF1ab/nsp2	gCt/gGt	A/G	386	0.00819539	0.00922358	0.00931465	0.00818594	0.0114796	0.013463	0.0155521
1963	G	Syn	ORF1ab/nsp2	gcT/gcG	A/A	386	0.0441176	0.0404662	0.0437092	0.0393203	0.0526316	0.0493537	0.0273973
1963	A	Syn	ORF1ab/nsp2	gcT/gcA	A/A	386	0.0404412	0.0292975	0.0283748	0.0268722	0.0311891	0.0446533	0.042618
1963	C	Syn	ORF1ab/nsp2	gcT/gcC	A/A	386	0.0188837	0.0171577	0.0185945	0.0211421	0.0175439	0.0293772	0.0334855
1964	G	Non	ORF1ab/nsp2	Ata/Gta	I/V	387	0.00693292	0.00591169	0.00657159	0.00728763	0.00657895	0.0127841	0.0070922
2023	T	Syn	ORF1ab/nsp2	ttC/ttT	F/F	406	0.00013395	0	0.0184876	0	0	0	0
2145	C	Non	ORF1ab/nsp2	gTc/gCc	V/A	447	0.0108163	0.013755	0.00988271	0.0114152	0.0382514	0.023175	0.0173062
2314	C	Syn	ORF1ab/nsp2	aaT/aaC	N/N	503	3.95946e-05	0.000151826	0.0124463	0.000254453	0	0	0
2394	C	Non	ORF1ab/nsp2	gTc/gCc	V/A	530	0.0116392	0.0101815	0.0150414	0.0102672	0.00887199	0.0150171	0.0107369
2446	C	Syn	ORF1ab/nsp2	acT/acC	T/T	547	0.0162231	0.0186709	0.0203872	0.0228353	0.0146163	0.0146437	0.0257645
2473	G	Syn	ORF1ab/nsp2	ccA/ccG	P/P	556	0.0173229	0.0127462	0.0100703	0.009942	0.00944138	0.00953619	0.00932091
2581	G	Syn	ORF1ab/nsp2	gaA/gaG	E/E	592	5.24384e-05	0.000305935	0	0.0107616	0	0.00105541	0.000851064
2677	A	Syn	ORF1ab/nsp2	ccT/ccA	P/P	624	0.0255492	0.0242822	0.0227503	0.0201277	0.0388693	0.0572687	0.034127
2677	C	Syn	ORF1ab/nsp2	ccT/ccC	P/P	624	0.00509098	0.00328138	0.0066657	0.00406425	0.0176678	0.00770925	0.0142857
2677	G	Syn	ORF1ab/nsp2	ccT/ccG	P/P	624	0.0041482	0.00328138	0.00637589	0.00503193	0.0123675	0.0154185	0.00952381
2685	C	Non	ORF1ab/nsp2	aTg/aCg	M/T	627	0.000505561	0.00175193	0.00221099	0.00206228	0	0.0110429	0.000877193
2910	T	Non	ORF1ab/nsp3	aCt/aTt	T/I	64	0.000520066	0.0106959	0	0.00017304	0	0	0
2922	C	Non	ORF1ab/nsp3	gTa/gCa	V/A	68	0.00722067	0.00473934	0.00993377	0.00836502	0.00428266	0.00560748	0.0126459
2943	C	Non	ORF1ab/nsp3	cTg/cCg	L/P	75	0.0108366	0.0101868	0.00740741	0.00696415	0.00236407	0.012	0.00530223
3037	T	Syn	ORF1ab/nsp3	ttC/ttT	F/F	106	0.999762	0.999379	0.999674	0.999488	0.997487	1	1
3041	A	Non	ORF1ab/nsp3	Cct/Act	P/T	108	0.000336417	0.0192519	0.000231535	0	0	0	0.00129702
3094	G	Syn	ORF1ab/nsp3	ccA/ccG	P/P	125	0.00234216	0.00195084	0.00238273	0.00259336	0.0152672	0.00806452	0.00345224
3134	T	Non	ORF1ab/nsp3	Ggt/Tgt	G/C	139	0.000273548	0.000351989	0	0.0756404	0	0	0
3493	C	Syn	ORF1ab/nsp3	aaT/aaC	N/N	258	7.91807e-05	5.64876e-05	0.0101289	5.64557e-05	0	0.000330688	0
3618	C	Non	ORF1ab/nsp3	gTc/gCc	V/A	300	0.00940131	0.0117602	0.0116145	0.0127389	0.0134721	0.0122304	0.0104285
3620	A	Non	ORF1ab/nsp3	Ggc/Agc	G/S	301	0.015146	0.0163498	0.0181143	0.0204566	0.0250321	0.0257714	0.0270108
3621	A	Non	ORF1ab/nsp3	gGc/gAc	G/D	301	0.0315243	0.0275817	0.0334893	0.031666	0.0391993	0.0374264	0.0445495
3624	G	Non	ORF1ab/nsp3	cCa/cGa	P/R	302	0.00920002	0.00824742	0.00847017	0.00924195	0.00807382	0.0143198	0.0144248
3624	A	Non	ORF1ab/nsp3	cCa/cAa	P/Q	302	0.00544599	0.00265096	0.00334349	0.00332295	0.011534	0.00835322	0.0100974
3625	G	Syn	ORF1ab/nsp3	ccA/ccG	P/P	302	0.0553664	0.0397883	0.0424311	0.0487854	0.0558789	0.0700676	0.0682999
3625	C	Syn	ORF1ab/nsp3	ccA/ccC	P/P	302	0.0136739	0.010207	0.0105547	0.0133144	0.0209546	0.0325753	0.0200445
3625	T	Syn	ORF1ab/nsp3	ccA/ccT	P/P	302	0.00500516	0.0031188	0.00297514	0.003354	0.00698487	0.00860479	0.0137342
3626	G	Non	ORF1ab/nsp3	Aat/Gat	N/D	303	0.00568544	0.00438728	0.0053566	0.00516427	0.0110193	0.00678733	0.0121896
3772	C	Syn	ORF1ab/nsp3	gtT/gtC	V/V	351	0.00685196	0.00561591	0.00664622	0.00520723	0.0114358	0.0115098	0.0139829
4011	C	Non	ORF1ab/nsp3	cTc/cCc	L/P	431	0.0215018	0.0285271	0.0198512	0.0205029	0.025953	0.0259912	0.0271597
4084	T	Syn	ORF1ab/nsp3	gaC/gaT	D/D	455	0.000311381	0.000968651	0.000333667	0.00035791	0.00108108	0.0430787	0
4114	C	Syn	ORF1ab/nsp3	gcT/gcC	A/A	465	0.0529729	0.056993	0.0763959	0.0743614	0.0952986	0.0841969	0.0992008
4117	G	Syn	ORF1ab/nsp3	ccA/ccG	P/P	466	0.0101534	0.00746169	0.0110132	0.00928306	0.0122699	0.0157546	0.0146163
4147	C	Syn	ORF1ab/nsp3	ggT/ggC	G/G	476	0.004866	0.00706906	0.00589904	0.00363478	0.00287356	0.0128315	0.004828
4442	T	Non	ORF1ab/nsp3	Gtg/Ttg	V/L	575	0.000637633	0.0134789	0.00447466	0.0351357	0	0	0
4477	C	Syn	ORF1ab/nsp3	cgT/cgC	R/R	586	0.0090367	0.00628282	0.00771912	0.00561441	0.0110803	0.0116732	0.0184082
4507	C	Syn	ORF1ab/nsp3	ggT/ggC	G/G	596	0.00319807	0.00285746	0.0032639	0.00276309	0.0101695	0.00633484	0.00240529
4888	C	Syn	ORF1ab/nsp3	ccT/ccC	P/P	723	0.00828272	0.00735294	0.00930113	0.00792739	0.0265781	0.0130662	0.0155078
5093	T	Non	ORF1ab/nsp3	Cat/Tat	H/Y	792	7.44214e-05	0.00328162	0.000169933	7.77665e-05	0.0123099	0.000425894	0
5168	C	Non	ORF1ab/nsp3	Tac/Cac	Y/H	817	0.0126541	0.0102794	0.0118624	0.0102216	0.0160952	0.0191007	0.0244853
5207	C	Non	ORF1ab/nsp3	Tca/Cca	S/P	830	0.0114303	0.0116743	0.0137091	0.0133576	0.0135891	0.0142921	0.0122147
5242	G	Syn	ORF1ab/nsp3	ccA/ccG	P/P	841	0.0088617	0.0121447	0.0100057	0.0120905	0.0106809	0.0105342	0.00994318
5244	G	Non	ORF1ab/nsp3	cAa/cGa	Q/R	842	0.00225734	0.00268853	0.00270812	0.00420863	0.0071736	0.0110076	0.00474934
5313	C	Non	ORF1ab/nsp3	cTc/cCc	L/P	865	0.00255296	0.00360876	0.00303807	0.00553348	0.00945946	0.0112721	0.00290698
5368	T	Non	ORF1ab/nsp3	agA/agT	R/S	883	0.000356964	0.0196937	0	0.000174034	0	0	0
5389	C	Syn	ORF1ab/nsp3	gcT/gcC	A/A	890	0.0121522	0.0110729	0.00975494	0.0119288	0.0204461	0.024777	0.0236994
5389	A	Syn	ORF1ab/nsp3	gcT/gcA	A/A	890	0.0140217	0.0094269	0.0108256	0.00957661	0.0223048	0.0208127	0.0184971
5555	A	Non	ORF1ab/nsp3	Ggt/Agt	G/S	946	5.74482e-05	0.0257692	0.000100878	0.000174307	0	0	0
5687	C	Non	ORF1ab/nsp3	Tca/Cca	S/P	990	0.00859507	0.0061959	0.00721049	0.00574533	0.00431034	0.0105949	0.0067243
5695	G	Syn	ORF1ab/nsp3	ccA/ccG	P/P	992	0.00632911	0.00386775	0.00314329	0.00244134	0.0101626	0.00992282	0.00500313
5698	A	Syn	ORF1ab/nsp3	ccT/ccA	P/P	993	0.00700918	0.00418216	0.00287613	0.00314743	0.0100806	0.00324675	0.00544794
5869	T	Syn	ORF1ab/nsp3	taC/taT	Y/Y	1050	0.000317171	0.000562667	0.00689336	0.0101283	0	0.000544662	0.0028445
6505	G	Syn	ORF1ab/nsp3	gcA/gcG	A/A	1262	0.0240188	0.0245599	0.0222514	0.0201548	0.0275913	0.0262069	0.0278276
6542	G	Non	ORF1ab/nsp3	Aca/Gca	T/A	1275	0.00203473	0.000792079	0.00087172	0.00040881	0.0223729	0.00143431	0.00139885
6598	A	Non	ORF1ab/nsp3	aaT/aaA	N/K	1293	0.000183003	0.000215502	0.000307047	0.000341375	0.000660066	0.000292569	0.037372
6630	C	Non	ORF1ab/nsp3	cTt/cCt	L/P	1304	0.00860277	0.008635	0.00957321	0.00867787	0.0199288	0.0140803	0.0135954
6630	G	Non	ORF1ab/nsp3	cTt/cGt	L/R	1304	0.00978565	0.00830289	0.00929026	0.00829096	0.0128114	0.00838826	0.0130443
6630	A	Non	ORF1ab/nsp3	cTt/cAt	L/H	1304	0.00741989	0.0063102	0.00740391	0.00646695	0.0113879	0.0179748	0.00753261
6672	G	Non	ORF1ab/nsp3	gAt/gGt	D/G	1318	0.000291195	0.000322643	0.000233122	0.0224572	0	0	0.000197316
6775	A	Syn	ORF1ab/nsp3	ccT/ccA	P/P	1352	0.0166567	0.0173299	0.0172715	0.0235988	0.0389381	0.0389725	0.0426513
6775	G	Syn	ORF1ab/nsp3	ccT/ccG	P/P	1352	0.0171692	0.0134788	0.0160378	0.0219132	0.0230088	0.0318866	0.0380403
6775	C	Syn	ORF1ab/nsp3	ccT/ccC	P/P	1352	0.00427095	0.00320924	0.00544875	0.00969237	0.00176991	0.0106289	0.0253602
6776	A	Non	ORF1ab/nsp3	Tat/Aat	Y/N	1353	0.0194269	0.0166274	0.0159439	0.0295667	0.0241636	0.0520833	0.0578298
6776	G	Non	ORF1ab/nsp3	Tat/Gat	Y/D	1353	0.0100211	0.00759361	0.0104167	0.0133197	0.0111524	0.0179924	0.0292398
6851	G	Non	ORF1ab/nsp3	Act/Gct	T/A	1378	0.00297258	0.00276052	0.00227342	0.00275827	0.00291545	0.0120069	0.00339943
6930	C	Non	ORF1ab/nsp3	aAt/aCt	N/T	1404	4.10189e-05	0	0	0	0.0291616	0	0.00143954
7004	G	Non	ORF1ab/nsp3	Acc/Gcc	T/A	1429	0.00379699	0.004851	0.00450411	0.00276855	0.012	0.00311203	0.00378788
7009	C	Syn	ORF1ab/nsp3	gcT/gcC	A/A	1430	0.0118946	0.0163391	0.0179503	0.0181668	0.0365854	0.0572988	0.0257689
7009	G	Syn	ORF1ab/nsp3	gcT/gcG	A/A	1430	0.0131756	0.0163391	0.0164117	0.0150014	0.0341463	0.0177353	0.0157938
7009	A	Syn	ORF1ab/nsp3	gcT/gcA	A/A	1430	0.00866171	0.00959781	0.0102573	0.0121112	0.0170732	0.0204638	0.0216126
7010	A	Non	ORF1ab/nsp3	Gct/Act	A/T	1431	0.00292198	0.00218995	0.00379022	0.00369423	0	0.0100865	0.00792952
7387	A	Non	ORF1ab/nsp3	atG/atA	M/I	1556	0.00826925	0.00646747	0.00889296	0.00718034	0.0108303	0.0139777	0.0124272
7388	A	Non	ORF1ab/nsp3	Gcc/Acc	A/T	1557	0.0192053	0.0169818	0.0193357	0.0177295	0.0276993	0.0278684	0.0334952
7392	G	Non	ORF1ab/nsp3	cCg/cGg	P/R	1558	0.0101041	0.00744642	0.00884288	0.00596368	0.00856698	0.0104918	0.0132027
7393	A	Syn	ORF1ab/nsp3	ccG/ccA	P/P	1558	0.0251887	0.0171671	0.0156847	0.0123527	0.0226386	0.0255989	0.0226831
7394	G	Non	ORF1ab/nsp3	Att/Gtt	I/V	1559	0.0102211	0.00851779	0.0078915	0.00576198	0.0126263	0.0111712	0.0109991
7705	G	Syn	ORF1ab/nsp3	ccA/ccG	P/P	1662	0.0481775	0.0427972	0.0567847	0.0622094	0.0528053	0.0673732	0.0895966
7705	C	Syn	ORF1ab/nsp3	ccA/ccC	P/P	1662	0.00480362	0.00542674	0.007559	0.0120655	0.0115512	0.00908403	0.0110403
7706	G	Non	ORF1ab/nsp3	Ata/Gta	I/V	1663	0.0353535	0.0353265	0.0350915	0.0437427	0.0382409	0.0570652	0.0548913
7706	T	Non	ORF1ab/nsp3	Ata/Tta	I/L	1663	0.00496905	0.00302405	0.0056359	0.00621198	0.0133843	0.013587	0.0163043
7707	A	Non	ORF1ab/nsp3	aTa/aAa	I/K	1663	0.00976778	0.011542	0.0124471	0.0131458	0.0110865	0.0154525	0.0207358
7707	C	Non	ORF1ab/nsp3	aTa/aCa	I/T	1663	0.00267232	0.00400123	0.00640483	0.00856007	0.00221729	0.01766	0.012709
7834	T	Syn	ORF1ab/nsp3	aaC/aaT	N/N	1705	8.68508e-05	0.00030888	0.00198043	0.010546	0	0	0
7922	C	Non	ORF1ab/nsp3	Tct/Cct	S/P	1735	0.00934765	0.010458	0.0113076	0.0109675	0.0308789	0.0284495	0.0285132
7928	G	Non	ORF1ab/nsp3	Aaa/Gaa	K/E	1737	0.0053379	0.00648065	0.00533808	0.00578265	0.0162162	0.00803859	0.00550314
7928	C	Non	ORF1ab/nsp3	Aaa/Caa	K/Q	1737	0.00191359	0.0019802	0.00237248	0.00179462	0.00810811	0.00643087	0.0141509
7969	A	Syn	ORF1ab/nsp3	ccT/ccA	P/P	1750	0.00177384	0.00133766	0.00305074	0.0021245	0.00660066	0.0160321	0.0117073
8127	T	Non	ORF1ab/nsp3	gCa/gTa	A/V	1803	0.000329598	0.000327172	0.000564254	0	0	0	0.0111372
8187	C	Non	ORF1ab/nsp3	tTt/tCt	F/S	1823	0.000150837	0.0130482	0	0	0	0	0
8208	T	Non	ORF1ab/nsp3	aCt/aTt	T/I	1830	9.81114e-05	0	0.000240539	0.000388903	0	0.0417299	0
8289	C	Non	ORF1ab/nsp3	cTc/cCc	L/P	1857	0.00548886	0.00546063	0.00702693	0.00728316	0.00114943	0.0119718	0.00668617
8321	G	Non	ORF1ab/nsp3	Cgt/Ggt	R/G	1868	0.00844937	0.00750712	0.0074481	0.00703125	0.0121212	0.0137931	0.00645995
8322	A	Non	ORF1ab/nsp3	cGt/cAt	R/H	1868	0.0146577	0.00802817	0.00753641	0.00744249	0.0232558	0.0183876	0.00597015
8322	C	Non	ORF1ab/nsp3	cGt/cCt	R/P	1868	0.00592546	0.0043662	0.00417558	0.00202977	0.0139535	0.0127298	0.00895522
8323	C	Syn	ORF1ab/nsp3	cgT/cgC	R/R	1868	0.023396	0.0129724	0.0105137	0.00736525	0.0505051	0.0275651	0.0151976
8323	G	Syn	ORF1ab/nsp3	cgT/cgG	R/R	1868	0.0110146	0.00789622	0.00650846	0.00451958	0.0227273	0.00918836	0.00987842
8323	A	Syn	ORF1ab/nsp3	cgT/cgA	R/R	1868	0.00530632	0.00451213	0.00310404	0.00251088	0.00252525	0.00918836	0.0113982
8371	T	Non	ORF1ab/nsp3	caG/caT	Q/H	1884	0.00016742	0.0278906	0.000102386	0.0016852	0	0	0.00166667
8383	C	Syn	ORF1ab/nsp3	agT/agC	S/S	1888	0.0062333	0.00899113	0.00401361	0.00475299	0.0154867	0.0106809	0.00900225
8436	G	Non	ORF1ab/nsp3	cAa/cGa	Q/R	1906	0.000126622	0	0	0.0111674	0	0	0
8815	C	Syn	ORF1ab/nsp4	gcT/gcC	A/A	87	0.00972326	0.0108552	0.0104043	0.0112443	0.0104621	0.00797519	0.0107801
8816	C	Non	ORF1ab/nsp4	Tgc/Cgc	C/R	88	0.0310576	0.0293775	0.0334258	0.0304319	0.0305344	0.0325991	0.0329358
8821	G	Syn	ORF1ab/nsp4	ccA/ccG	P/P	89	0.0325404	0.0282263	0.0275535	0.0204697	0.0271003	0.0269179	0.0244216
8822	A	Non	ORF1ab/nsp4	Ttg/Atg	L/M	90	0.00668061	0.006175	0.00484283	0.00509018	0.00719424	0.00777385	0.0115761
8822	C	Syn	ORF1ab/nsp4	Ttg/Ctg	L/L	90	0.0042513	0.00291273	0.0030818	0.00254509	0.0115108	0.00565371	0.00845948
9115	G	Syn	ORF1ab/nsp4	ccT/ccG	P/P	187	0.0149371	0.0110979	0.0111355	0.00858093	0.0113475	0.0240683	0.0126227
9115	C	Syn	ORF1ab/nsp4	ccT/ccC	P/P	187	0.01148	0.00926624	0.0117045	0.00879545	0.0156028	0.0248447	0.0205704
9115	A	Syn	ORF1ab/nsp4	ccT/ccA	P/P	187	0.0112191	0.00624933	0.00755913	0.00589939	0.0113475	0.0225155	0.00748013
9143	C	Non	ORF1ab/nsp4	Tct/Cct	S/P	197	0.00826446	0.00954023	0.0136171	0.0128587	0.0206022	0.0109689	0.0149177
9395	C	Non	ORF1ab/nsp4	Tca/Cca	S/P	281	0.0051448	0.00420773	0.00561207	0.00407332	0.00357782	0.0116156	0.00230017
9463	T	Non	ORF1ab/nsp4	agG/agT	R/S	303	0	0	9.68335e-05	0	0.172708	0	0
9640	A	Non	ORF1ab/nsp4	caT/caA	H/Q	362	0.0172638	0.0182764	0.0150784	0.0197907	0.0263852	0.0261248	0.0303704
9640	C	Syn	ORF1ab/nsp4	caT/caC	H/H	362	0.00286645	0.00157347	0.00267103	0.00252111	0.0105541	0.00145138	0.00740741
9877	C	Syn	ORF1ab/nsp4	taT/taC	Y/Y	441	0.00102037	7.34214e-05	9.93246e-05	0.0113675	0	0	0
9891	T	Non	ORF1ab/nsp4	gCt/gTt	A/V	446	0.000317326	0.0353858	0.000354764	0.00107336	0	0.000809389	0.000749625
10024	G	Syn	ORF1ab/nsp4	ccA/ccG	P/P	490	0.0134216	0.00942798	0.0115021	0.00665367	0.0124283	0.0122505	0.0112154
10077	C	Non	ORF1ab/nsp5A-B	tTc/tCc	F/S	8	0.00935147	0.00824358	0.0104787	0.0106639	0.00708661	0.0125973	0.0123004
10082	C	Non	ORF1ab/nsp5A-B	Tct/Cct	S/P	10	0.00284581	0.00409867	0.00407632	0.00496472	0.00608696	0.00585284	0.0128766
10268	T	Non	ORF1ab/nsp5A-B	Aat/Tat	N/Y	72	0.000964785	0.000293083	0.000332309	0.00010901	0.0105018	0.00124378	0
10351	A	Syn	ORF1ab/nsp5A-B	ccT/ccA	P/P	99	0.0146638	0.00757242	0.0122795	0.00900289	0.0159027	0.016632	0.018525
10351	C	Syn	ORF1ab/nsp5A-B	ccT/ccC	P/P	99	0.00871781	0.00580797	0.00841488	0.00798369	0.0121609	0.010395	0.0157288
10369	T	Syn	ORF1ab/nsp5A-B	cgC/cgT	R/R	105	0.000590641	0.0151971	0.00152507	0.0111537	0	0	0.000730727
10446	A	Non	ORF1ab/nsp5A-B	aGg/aAg	R/K	131	0.00814013	0.0136571	0.0139519	0.0135999	0.00306748	0.0102316	0.00814513
10447	A	Syn	ORF1ab/nsp5A-B	agG/agA	R/R	131	0.0104561	0.0120826	0.0154363	0.0156089	0.0161638	0.0206243	0.0152207
10451	G	Non	ORF1ab/nsp5A-B	Aat/Gat	N/D	133	0.0292596	0.0270842	0.0260863	0.0261315	0.0248756	0.0470058	0.0320787
10451	C	Non	ORF1ab/nsp5A-B	Aat/Cat	N/H	133	0.00839962	0.00727888	0.00668507	0.00936791	0.011194	0.0199614	0.0158255
10451	T	Non	ORF1ab/nsp5A-B	Aat/Tat	N/Y	133	0.004172	0.00296234	0.00326987	0.00443743	0.0136816	0.00450741	0.00769889
10452	G	Non	ORF1ab/nsp5A-B	aAt/aGt	N/S	133	0.00604814	0.00570859	0.00579822	0.00592947	0.0122616	0.00935925	0.00517891
10573	C	Syn	ORF1ab/nsp5A-B	gcT/gcC	A/A	173	0.00668164	0.00627262	0.00438871	0.00478599	0.0052687	0.0110594	0.00507185
10620	G	Non	ORF1ab/nsp5A-B	cAa/cGa	Q/R	189	0.00650607	0.00542808	0.00537342	0.00598913	0.0097561	0.0105758	0.00726099
10810	C	Syn	ORF1ab/nsp5A-B	ccT/ccC	P/P	252	0.00728951	0.00692533	0.00733343	0.00477251	0.012012	0.0214352	0.0161774
10810	G	Syn	ORF1ab/nsp5A-B	ccT/ccG	P/P	252	0.00949642	0.00630383	0.00775248	0.00689363	0.0105105	0.0177074	0.0125824
10810	A	Syn	ORF1ab/nsp5A-B	ccT/ccA	P/P	252	0.00635324	0.0058599	0.00600643	0.00540885	0.00750751	0.0111836	0.0113841
10982	G	Non	ORF1ab/nsp6	Aaa/Gaa	K/E	4	5.34388e-05	0.000278687	0.0100851	0.000372439	0	0	0
11083	T	Non	ORF1ab/nsp6	ttG/ttT	L/F	37	0.00160329	0.0143691	0.00581124	0.0168619	0.0159915	0.00119048	0.00355731
11096	G	Non	ORF1ab/nsp6	Ttt/Gtt	F/V	42	0.0083136	0.00803421	0.00906936	0.0116171	0.0178771	0.00958084	0.0125
11096	A	Non	ORF1ab/nsp6	Ttt/Att	F/I	42	0.00696022	0.00719191	0.00695661	0.00875155	0.00893855	0.0125749	0.012931
11201	G	Non	ORF1ab/nsp6	Act/Gct	T/A	77	0.0104073	0.0113336	0.0101309	0.00841641	0.010627	0.00841751	0.00923206
11223	C	Non	ORF1ab/nsp6	gTc/gCc	V/A	84	0.00495021	0.00534941	0.0076537	0.00827034	0.00832342	0.00803461	0.0122006
11233	C	Syn	ORF1ab/nsp6	ccT/ccC	P/P	87	0.0288666	0.0310342	0.030439	0.0318773	0.0306748	0.0326714	0.0374883
11356	G	Syn	ORF1ab/nsp6	gcA/gcG	A/A	128	0.00578112	0.00465116	0.00444381	0.00420757	0.0166341	0.00970874	0.00994264
11377	C	Syn	ORF1ab/nsp6	ggT/ggC	G/G	135	0.0098569	0.0112941	0.0120802	0.0133842	0.0304807	0.0215124	0.0223414
11449	C	Syn	ORF1ab/nsp6	gaT/gaC	D/D	159	0.000781154	0.000590446	0.0561662	0.000778059	0.00209424	0.00113636	0.00157916
11522	G	Non	ORF1ab/nsp6	Ttt/Gtt	F/V	184	0.00383273	0.000597729	0.000590284	0.00140242	0	0.00138985	0.0300583
11561	C	Non	ORF1ab/nsp6	Tgc/Cgc	C/R	197	0.00488458	0.0070508	0.00765187	0.00668098	0.00284091	0.0138686	0.00711427
11566	A	Syn	ORF1ab/nsp6	ccT/ccA	P/P	198	0.0145926	0.0134787	0.0115987	0.010371	0.00614754	0.0231335	0.020552
11566	G	Syn	ORF1ab/nsp6	ccT/ccG	P/P	198	0.00851989	0.00792864	0.00614559	0.00568408	0.0143443	0.0147213	0.0129184
11566	C	Syn	ORF1ab/nsp6	ccT/ccC	P/P	198	0.00561951	0.00594648	0.00727084	0.00558436	0.00614754	0.0178759	0.0129184
11750	T	Non	ORF1ab/nsp6	Ctc/Ttc	L/F	260	0.0176567	0.000164312	0.0663149	0.0010585	0.79385	0.658754	0.436615
11751	C	Non	ORF1ab/nsp6	cTc/cCc	L/P	260	0.00638329	0.00964126	0.00943292	0.0125143	0.00113379	0.00460299	0.0103943
11834	G	Non	ORF1ab/nsp6	Act/Gct	T/A	288	0.00448649	0.00561507	0.00685448	0.00340541	0.011976	0.00544323	0.00484496
11934	G	Non	ORF1ab/nsp7	cAa/cGa	Q/R	31	0.00110148	0.000997468	0.0006031	0.000817261	0.0165816	0.000696379	0.000417014
11941	A	Syn	ORF1ab/nsp7	gtC/gtA	V/V	33	0.000315507	0.000164015	0.000132179	0.0156945	0	0	0
11950	T	Syn	ORF1ab/nsp7	caC/caT	H/H	36	0.000521512	0	6.56771e-05	0.0153566	0	0.000734214	0
12101	C	Non	ORF1ab/nsp8	Tca/Cca	S/P	4	0.0107107	0.0113233	0.0114776	0.00785958	0.0121633	0.0130959	0.0110535
12207	G	Non	ORF1ab/nsp8	aAg/aGg	K/R	39	0.00145619	0	0.0282968	0	0	0	0
12235	G	Syn	ORF1ab/nsp8	gaA/gaG	E/E	48	0.000117402	8.43099e-05	0.0153096	9.27128e-05	0	0	0
12297	G	Non	ORF1ab/nsp8	cAa/cGa	Q/R	69	0.00912764	0.0066939	0.00589948	0.0058436	0.00325926	0.00813008	0.0100827
12459	T	Non	ORF1ab/nsp8	aCa/aTa	T/I	123	0.000316556	0.0152595	0.000421017	0.000310289	0.00258972	0.00187383	0.000902799
12492	G	Non	ORF1ab/nsp8	gAc/gGc	D/G	134	0.00233995	0.00359737	0.00352343	0.00322122	0.0152395	0.0105687	0.00776531
12651	T	Non	ORF1ab/nsp8	aCa/aTa	T/I	187	0.00011966	0.000293032	0.000332047	0.0169611	0	0	0.00148644
13048	C	Syn	ORF1ab/nsp10	ccT/ccC	P/P	8	0.0422717	0.0414995	0.0433906	0.0470227	0.0586873	0.0567152	0.0706888
13048	G	Syn	ORF1ab/nsp10	ccT/ccG	P/P	8	0.00530637	0.0070605	0.00644727	0.00658318	0.0100386	0.00748326	0.0062144
13052	G	Non	ORF1ab/nsp10	Aat/Gat	N/D	10	0.00604014	0.00716284	0.00671979	0.00755378	0.0102996	0.00733496	0.0123177
13259	C	Non	ORF1ab/nsp10	Tgc/Cgc	C/R	79	0.0118303	0.010856	0.0143239	0.0131016	0.00798297	0.0160358	0.0141337
13285	G	Syn	ORF1ab/nsp10	aaA/aaG	K/K	87	2.57003e-05	0.000119875	0.000170784	0.0118897	0	0.000497636	0.000161264
13422	C	Non	ORF1ab/nsp10	cTc/cCc	L/P	133	0.0673916	0.0660422	0.072573	0.0669029	0.0795078	0.0890918	0.0976027
13422	A	Non	ORF1ab/nsp10	cTc/cAc	L/H	133	0.013877	0.0137109	0.0154153	0.0163341	0.0156176	0.0199901	0.0191469
13422	G	Non	ORF1ab/nsp10	cTc/cGc	L/R	133	0.00676187	0.00608899	0.0089778	0.00958419	0.0104117	0.0125864	0.012609
13425	A	Non	ORF1ab/nsp10	cGc/cAc	R/H	134	0.00875449	0.00848983	0.0101117	0.00933252	0.0107307	0.0137968	0.0129651
13427	A	Non	ORF1ab/nsp10	Gaa/Aaa	E/K	135	0.0117579	0.011602	0.0126716	0.0113453	0.00878294	0.0142715	0.0129622
13428	G	Non	ORF1ab/nsp10	gAa/gGa	E/G	135	0.0133929	0.0117841	0.0113127	0.00979105	0.0210368	0.0141287	0.00957179
13428	C	Non	ORF1ab/nsp10	gAa/gCa	E/A	135	0.00571742	0.00475165	0.004392	0.00366481	0.0052592	0.00941915	0.0128463
13474	C	Non	ORF1ab/nsp12	Tgc/Cgc	C/R	12	0.000227574	0.0155889	0.000165529	0.000209886	0.00151515	0	0.000514139
13542	G	Syn	ORF1ab/nsp12	gcT/gcG	A/A	34	0.00178957	0.00155116	0.00112456	0.00185656	0.0110585	0.0125313	0.00673077
13586	C	Non	ORF1ab/nsp12	cTa/cCa	L/P	49	0.00207108	0.00155802	0.00163837	0.00339956	0.00854701	0.00954654	0.010211
13947	G	Syn	ORF1ab/nsp12	ccA/ccG	P/P	169	0.0322753	0.04445	0.0447233	0.0314636	0.0325	0.0349206	0.0268763
13947	C	Syn	ORF1ab/nsp12	ccA/ccC	P/P	169	0.0126643	0.0127981	0.0157741	0.0114351	0.01625	0.015873	0.0131846
13947	T	Syn	ORF1ab/nsp12	ccA/ccT	P/P	169	0.00448862	0.00474466	0.00488461	0.0050071	0.005	0.0126984	0.00456389
13948	A	Non	ORF1ab/nsp12	Gat/Aat	D/N	170	0.00514652	0.00631458	0.00676449	0.00436254	0.00277008	0.0100457	0.0039705
13949	G	Non	ORF1ab/nsp12	gAt/gGt	D/G	170	0.00858029	0.00926292	0.00967118	0.00701642	0.00749625	0.0118694	0.00984615
13950	A	Non	ORF1ab/nsp12	gaT/gaA	D/E	170	0.00739943	0.0083575	0.0067206	0.00555182	0.00985222	0.0147679	0.00391901
14169	A	Syn	ORF1ab/nsp12	ccT/ccA	P/P	243	0.0050525	0.00623894	0.0221777	0.00699884	0.00699301	0.00575221	0.00871031
14324	G	Non	ORF1ab/nsp12	cAc/cGc	H/R	295	0.00642355	0.00689169	0.00840588	0.00548546	0.0120773	0.0109141	0.00792171
14327	G	Non	ORF1ab/nsp12	cCa/cGa	P/R	296	0.0074437	0.00667204	0.00746604	0.00527342	0.0116129	0.011486	0.00529355
14328	G	Syn	ORF1ab/nsp12	ccA/ccG	P/P	296	0.0165237	0.0133162	0.0116425	0.0109525	0.0106383	0.0213577	0.0133005
14408	T	Non	ORF1ab/nsp12	cCt/cTt	P/L	323	0.99862	0.998853	0.998507	0.999285	1	0.99864	0.999561
14574	C	Syn	ORF1ab/nsp12	ccT/ccC	P/P	378	0.0048394	0.00741281	0.00689197	0.00773794	0.0132159	0.0103785	0.0133835
14577	A	Syn	ORF1ab/nsp12	gcT/gcA	A/A	379	0.00891304	0.0090022	0.0112467	0.0142026	0.0177725	0.0203546	0.0135808
14577	C	Syn	ORF1ab/nsp12	gcT/gcC	A/A	379	0.00538043	0.00623229	0.00891247	0.0108887	0.00947867	0.0124754	0.0203712
14678	C	Non	ORF1ab/nsp12	gGt/gCt	G/A	413	0.026361	0.0241333	0.0199005	0.0177515	0.0249042	0.0239453	0.0230665
14678	A	Non	ORF1ab/nsp12	gGt/gAt	G/D	413	0.0097029	0.00995978	0.00901741	0.0103281	0.00574713	0.0262258	0.00949796
14679	C	Syn	ORF1ab/nsp12	ggT/ggC	G/G	413	0.0447295	0.0286957	0.0297046	0.0263833	0.0697674	0.0843558	0.0406926
14679	A	Syn	ORF1ab/nsp12	ggT/ggA	G/G	413	0.0231731	0.0168478	0.0157806	0.0149017	0.0232558	0.0352761	0.0112554
14679	G	Syn	ORF1ab/nsp12	ggT/ggG	G/G	413	0.0135805	0.0132609	0.0127426	0.0113595	0.0206718	0.0291411	0.0155844
14769	C	Syn	ORF1ab/nsp12	gcT/gcC	A/A	443	0.00608888	0.0129824	0.00982064	0.00885816	0.00414079	0.0105125	0.00744048
14976	C	Syn	ORF1ab/nsp12	gcT/gcC	A/A	512	0.00457565	0.00424154	0.00463198	0.00466016	0.00959693	0.0123305	0.0130316
15047	C	Non	ORF1ab/nsp12	aTc/aCc	I/T	536	0.00393804	0.0109143	0.00504863	0.00424689	0.0165663	0	0.00669413
15201	G	Syn	ORF1ab/nsp12	gtA/gtG	V/V	587	0.00028393	7.44657e-05	0.0105597	7.01262e-05	0	0.000694927	0
15212	T	Non	ORF1ab/nsp12	aCa/aTa	T/I	591	4.33351e-05	5.91716e-05	0.000130976	0.000171155	0.0113285	0.00809249	0.000345662
15237	T	Syn	ORF1ab/nsp12	caC/caT	H/H	599	0.000920972	0.000122662	0.0101024	0.000232842	0	0	0.000674536
15357	C	Syn	ORF1ab/nsp12	gcT/gcC	A/A	639	0.0488588	0.0433641	0.0455474	0.0399431	0.0543024	0.0671233	0.0725126
15361	G	Non	ORF1ab/nsp12	Aaa/Gaa	K/E	641	0.00827618	0.00984546	0.00964241	0.00698972	0.00761905	0.0136054	0.00994365
15492	C	Syn	ORF1ab/nsp12	gaT/gaC	D/D	684	0.00298063	0.00265442	0.00286533	0.00287429	0.00640512	0.0087156	0.0102843
15599	C	Non	ORF1ab/nsp12	gTc/gCc	V/A	720	0.0180079	0.0159138	0.0156545	0.0161973	0.0227066	0.0156556	0.0246289
15659	G	Non	ORF1ab/nsp12	gAc/gGc	D/G	740	0.00576752	0.00563327	0.00859381	0.00505376	0.0126126	0.00320513	0.00845666
15767	C	Non	ORF1ab/nsp12	gTg/gCg	V/A	776	0.00390783	0.00367302	0.00617685	0.0029976	0.00510204	0.0130293	0.00594845
15771	C	Syn	ORF1ab/nsp12	gcT/gcC	A/A	777	0.0155369	0.0160836	0.0168299	0.0115396	0.024735	0.0152838	0.0149157
15771	A	Syn	ORF1ab/nsp12	gcT/gcA	A/A	777	0.0126524	0.0121041	0.0107385	0.00865468	0.0106007	0.010917	0.0116732
15771	G	Syn	ORF1ab/nsp12	gcT/gcG	A/A	777	0.00858791	0.00953407	0.0104873	0.00673142	0.0123675	0.00545852	0.00518807
15909	C	Syn	ORF1ab/nsp12	ggT/ggC	G/G	823	0.0237801	0.0169473	0.0305686	0.0261122	0.0191388	0.0482115	0.0338563
15909	A	Syn	ORF1ab/nsp12	ggT/ggA	G/G	823	0.0111084	0.010369	0.0152345	0.0121581	0.00717703	0.0186625	0.0132122
15909	G	Syn	ORF1ab/nsp12	ggT/ggG	G/G	823	0.00724101	0.00702419	0.0101563	0.00815142	0.00717703	0.00622084	0.00660611
16209	A	Syn	ORF1ab/nsp12	gcT/gcA	A/A	923	0.0143781	0.0110656	0.0123153	0.0146766	0.0225225	0.0283912	0.0142536
16209	G	Syn	ORF1ab/nsp12	gcT/gcG	A/A	923	0.00759988	0.00652872	0.00935961	0.00932836	0.00900901	0.0283912	0.0142536
16389	G	Non	ORF1ab/nsp13	aaT/aaG	N/K	51	0	0.000114679	0.0466185	0	0	0	0
16392	C	Syn	ORF1ab/nsp13	gcT/gcC	A/A	52	0.00671902	0.0046745	0.00887	0.00714286	0	0.0174326	0.00399361
16465	A	Non	ORF1ab/nsp13	Cca/Aca	P/T	77	8.13206e-05	0.0365163	0	0.000247617	0	0	0.00074239
16466	T	Non	ORF1ab/nsp13	cCa/cTa	P/L	77	0.000590319	0.213708	0.0470318	0.0141353	0	0	0
16483	A	Non	ORF1ab/nsp13	Ttg/Atg	L/M	83	0.000510682	0.0668556	0.000331647	0.022933	0	0	0
16519	G	Non	ORF1ab/nsp13	Aat/Gat	N/D	95	0.000136221	0	0.0246609	0.000106485	0	0	0
16576	C	Non	ORF1ab/nsp13	Tgg/Cgg	W/R	114	0.0143234	0.0159374	0.0214459	0.0193092	0.0229508	0.0303337	0.027061
16694	A	Non	ORF1ab/nsp13	aCt/aAt	T/N	153	0	0	0	0.0220116	0	0	0
16701	C	Syn	ORF1ab/nsp13	cgT/cgC	R/R	155	0.000207168	0.0232681	0.000334504	0.00111218	0	0.000738007	0.000518135
16721	C	Non	ORF1ab/nsp13	gAa/gCa	E/A	162	9.9458e-05	6.39591e-05	5.29409e-05	7.08316e-05	0	0	0.0292113
16761	G	Syn	ORF1ab/nsp13	ccA/ccG	P/P	175	0.0133409	0.00861801	0.00882426	0.00727651	0.00563063	0.00755192	0.00535475
16761	C	Syn	ORF1ab/nsp13	ccA/ccC	P/P	175	0.00667044	0.00395963	0.00577927	0.0034155	0.0101351	0.0100692	0.00847836
16954	A	Non	ORF1ab/nsp13	Cta/Ata	L/I	240	6.05089e-05	0.0143585	3.3942e-05	0	0	0	0.000302572
16993	C	Non	ORF1ab/nsp13	Tac/Cac	Y/H	253	0.00503521	0.00645833	0.00466033	0.00489455	0.0106496	0.00889383	0.00662495
16998	G	Syn	ORF1ab/nsp13	ccA/ccG	P/P	254	0.0131896	0.0160481	0.0152687	0.01749	0.0234375	0.0214047	0.0212766
16998	C	Syn	ORF1ab/nsp13	ccA/ccC	P/P	254	0.00367787	0.00540006	0.00443284	0.00638147	0.0078125	0.0107023	0.0100125
16999	G	Non	ORF1ab/nsp13	Aca/Gca	T/A	255	0.0101948	0.0143382	0.0124553	0.0153264	0.0255591	0.0280066	0.0134195
16999	C	Non	ORF1ab/nsp13	Aca/Cca	T/P	255	0.00383567	0.00430146	0.00405244	0.00590897	0.00798722	0.0140033	0.0109344
17074	T	Non	ORF1ab/nsp13	Ctc/Ttc	L/F	280	0.000145985	0.000119589	8.08473e-05	0.0122496	0	0	0
17079	T	Non	ORF1ab/nsp13	caG/caT	Q/H	281	5.95238e-05	0.000241882	0.00320353	0.000310791	0	0.020979	0
17125	T	Non	ORF1ab/nsp13	Ctc/Ttc	L/F	297	0.000383757	0.000395674	0.000288448	0.000440862	0.0179211	0.00177515	0
17369	C	Non	ORF1ab/nsp13	aTg/aCg	M/T	378	0.00448245	0.0068124	0.00746453	0.00935454	0.00870456	0.0102564	0.0112782
17370	A	Non	ORF1ab/nsp13	atG/atA	M/I	378	0.00782119	0.00993256	0.00939998	0.00962074	0.00754717	0.0108108	0.0108656
17371	A	Non	ORF1ab/nsp13	Gcc/Acc	A/T	379	0.0107718	0.0104997	0.0106305	0.0126649	0.0103599	0.0176046	0.0134815
17374	G	Non	ORF1ab/nsp13	Aca/Gca	T/A	380	0.0228298	0.0237968	0.0211178	0.0216795	0.0243902	0.022838	0.0213509
17374	C	Non	ORF1ab/nsp13	Aca/Cca	T/P	380	0.0171405	0.0182671	0.0186812	0.0178923	0.0197445	0.0194884	0.0182453
17374	T	Non	ORF1ab/nsp13	Aca/Tca	T/S	380	0.00433042	0.00396614	0.00368039	0.00436681	0.010453	0.00822168	0.00427019
17376	G	Syn	ORF1ab/nsp13	acA/acG	T/T	380	0.0120816	0.00977984	0.0103771	0.00973606	0.00899654	0.01305	0.0163896
17454	C	Syn	ORF1ab/nsp13	ccT/ccC	P/P	406	0.0103116	0.00941915	0.0113277	0.00976623	0.00704777	0.0111276	0.0120887
17460	G	Syn	ORF1ab/nsp13	ccA/ccG	P/P	408	0.00820111	0.00625316	0.00714888	0.00679288	0.0112016	0.0105314	0.0121986
17460	C	Syn	ORF1ab/nsp13	ccA/ccC	P/P	408	0.00570512	0.00612683	0.00550597	0.00509466	0.00712831	0.00478698	0.0110638
17464	G	Non	ORF1ab/nsp13	Aca/Gca	T/A	410	0.0068938	0.00498888	0.00512251	0.0057631	0.0125571	0.00856653	0.00594256
17501	G	Non	ORF1ab/nsp13	tTc/tGc	F/C	422	0	0.0142697	4.05137e-05	0	0	0	0
17557	A	Non	ORF1ab/nsp13	Tgt/Agt	C/S	441	0.000349857	0.017632	0.000137941	0.000135178	0	0.000330033	0.000214823
17628	C	Syn	ORF1ab/nsp13	caT/caC	H/H	464	0.000140822	3.80474e-05	8.61995e-05	0.000227721	0.0385878	0	0.000177936
17676	T	Syn	ORF1ab/nsp13	atC/atT	I/I	480	0.000187139	0.0150309	0.000205435	0.000337686	0	0.00112385	0.000645265
17709	G	Syn	ORF1ab/nsp13	ccA/ccG	P/P	491	0.00712892	0.00460679	0.00436575	0.0063895	0.0070306	0.0118079	0.0142602
17884	G	Non	ORF1ab/nsp13	Act/Gct	T/A	550	0.00134118	0.00104629	0.00163247	0.0157514	0.00181488	0.00196528	0.00259863
17886	A	Syn	ORF1ab/nsp13	acT/acA	T/T	550	0.0048406	0.00660515	0.00736641	0.00942398	0.00872274	0.00747029	0.0109276
17886	C	Syn	ORF1ab/nsp13	acT/acC	T/T	550	0.00536474	0.00544547	0.00766556	0.00716415	0.0124611	0.011545	0.013356
17895	C	Syn	ORF1ab/nsp13	gcT/gcC	A/A	553	0.00274562	0.00344883	0.00324675	0.00277092	0.00751315	0.0129967	0.00632244
18111	C	Syn	ORF1ab/nsp14A2-B	ccT/ccC	P/P	24	0.00487937	0.00406375	0.00544505	0.00484047	0.00915332	0.0111732	0.0147352
18168	C	Syn	ORF1ab/nsp14A2-B	ccT/ccC	P/P	43	0.0138541	0.0129497	0.0127124	0.0124122	0.0156014	0.0135328	0.0143492
18244	C	Non	ORF1ab/nsp14A2-B	Tac/Cac	Y/H	69	0.0091578	0.010897	0.0111551	0.00733078	0.0160858	0.0104188	0.00875486
18249	C	Syn	ORF1ab/nsp14A2-B	ccT/ccC	P/P	70	0.0104983	0.0122001	0.0140761	0.0103763	0.0150451	0.014032	0.0164498
18249	G	Syn	ORF1ab/nsp14A2-B	ccT/ccG	P/P	70	0.00913003	0.0118938	0.00990931	0.00726744	0.0110331	0.00591975	0.00807537
18249	A	Syn	ORF1ab/nsp14A2-B	ccT/ccA	P/P	70	0.00990124	0.0108218	0.0101194	0.00819606	0.00902708	0.0118395	0.0104681
18485	C	Non	ORF1ab/nsp14A2-B	cTc/cCc	L/P	149	0.0146552	0.0145425	0.0159091	0.0193309	0.0258765	0.0423346	0.0428769
18485	A	Non	ORF1ab/nsp14A2-B	cTc/cAc	L/H	149	0.0107712	0.00878035	0.00863636	0.0107324	0.0158598	0.0143855	0.0182573
18485	G	Non	ORF1ab/nsp14A2-B	cTc/cGc	L/R	149	0.00572595	0.00500755	0.00550505	0.00715496	0.0066778	0.0110974	0.017704
18488	C	Non	ORF1ab/nsp14A2-B	aTa/aCa	I/T	150	0.00112012	0.00120965	0.000905233	0.0016274	0.00481696	0.0212972	0.00295955
18657	T	Syn	ORF1ab/nsp14A2-B	acC/acT	T/T	206	0.00022877	0.0201682	0.000111377	0.000411083	0	0	0.00087108
18666	G	Syn	ORF1ab/nsp14A2-B	ctA/ctG	L/L	209	0.000464425	0.01724	0.000223801	0	0	0	0
18678	C	Syn	ORF1ab/nsp14A2-B	cgT/cgC	R/R	213	0.00846039	0.00733665	0.00923675	0.0126013	0.00890585	0.00650289	0.0228597
19044	C	Syn	ORF1ab/nsp14A2-B	ccT/ccC	P/P	335	0.00932169	0.00881365	0.00898507	0.010982	0.00762016	0.0164474	0.0190062
19044	A	Syn	ORF1ab/nsp14A2-B	ccT/ccA	P/P	335	0.0105235	0.00797426	0.00856554	0.010588	0.010551	0.0108553	0.0180902
19044	G	Syn	ORF1ab/nsp14A2-B	ccT/ccG	P/P	335	0.00644897	0.00615557	0.00583855	0.00792869	0.00762016	0.00625	0.0114495
19132	T	Stop	ORF1ab/nsp14A2-B	Gaa/Taa	E/X	365	0.0104417	0.00688206	0.00590242	0.00733483	0.0114869	0.00951087	0.00834327
19137	C	Non	ORF1ab/nsp14A2-B	ttA/ttC	L/F	366	0.0112176	0.00697702	0.00698131	0.00821568	0.00807537	0.00886211	0.00817844
19149	C	Syn	ORF1ab/nsp14A2-B	taT/taC	Y/Y	370	0.0271996	0.0171094	0.0233671	0.0200317	0.0320665	0.0311139	0.037053
19153	G	Non	ORF1ab/nsp14A2-B	Aca/Gca	T/A	372	0.00991145	0.00697781	0.00682093	0.00753187	0.00805369	0.0124913	0.0109019
19155	G	Syn	ORF1ab/nsp14A2-B	acA/acG	T/T	372	0.0135837	0.0103453	0.0119721	0.0102899	0.0186916	0.0229202	0.0285215
19253	C	Non	ORF1ab/nsp14A2-B	gTg/gCg	V/A	405	0.00225225	0.00246846	0.00298444	0.00367809	0.0043956	0.0140665	0.00549451
19264	A	Non	ORF1ab/nsp14A2-B	Ctt/Att	L/I	409	0.000112638	0.0153257	0.00940399	0.127728	0	0	0
19344	A	Syn	ORF1ab/nsp14A2-B	gcT/gcA	A/A	435	0.00333704	0.00584036	0.00544304	0.00748448	0.00363636	0.0204082	0.00653595
19344	C	Syn	ORF1ab/nsp14A2-B	gcT/gcC	A/A	435	0.00247188	0.00259572	0.00367089	0.00310332	0.00363636	0.0122449	0.00326797
19345	A	Non	ORF1ab/nsp14A2-B	Ttt/Att	F/I	436	0.00224775	0.00307942	0.0026704	0.00480059	0.0037037	0.0105485	0.00335196
19359	G	Syn	ORF1ab/nsp14A2-B	aaA/aaG	K/K	440	0.000128172	0.0217578	0.000135943	0.000194628	0	0	0
19420	C	Non	ORF1ab/nsp14A2-B	Tca/Cca	S/P	461	0.000231723	0.000165728	0.000542152	0.019861	0	0	0
19521	C	Syn	ORF1ab/nsp14A2-B	taT/taC	Y/Y	494	8.16193e-05	0.000238578	0	0.0164244	0	0	0
19547	T	Non	ORF1ab/nsp14A2-B	tCa/tTa	S/L	503	0.000254323	0.0199328	9.58589e-05	0.00966512	0.00242718	0	0
19896	C	Syn	ORF1ab/nsp15A1-B	gcT/gcC	A/A	92	0.0122342	0.0101576	0.0124242	0.0155513	0.0198498	0.0178624	0.017796
20088	C	Syn	ORF1ab/nsp15A1-B	ggT/ggC	G/G	156	0.010075	0.00624895	0.00619253	0.00676119	0.0140232	0.0137335	0.0130916
20135	C	Non	ORF1ab/nsp15A1-B	gTa/gCa	V/A	172	0.00977066	0.0115386	0.0112856	0.0115807	0.00956938	0.0177124	0.0140732
20135	G	Non	ORF1ab/nsp15A1-B	gTa/gGa	V/G	172	0.00559099	0.00586468	0.00620706	0.00635209	0.0101675	0.0120084	0.00623241
20136	G	Syn	ORF1ab/nsp15A1-B	gtA/gtG	V/V	172	0.00810811	0.00885304	0.00848734	0.00860787	0.00683654	0.00956938	0.0120891
20236	G	Non	ORF1ab/nsp15A1-B	Agg/Ggg	R/G	206	0.0159039	0.015218	0.0171303	0.0216118	0.0239453	0.0246542	0.0262719
20238	A	Syn	ORF1ab/nsp15A1-B	agG/agA	R/R	206	0.004519	0.0036788	0.00536619	0.00520625	0.003125	0.0135021	0.00843882
20439	C	Syn	ORF1ab/nsp15A1-B	agT/agC	S/S	273	0.00944227	0.00870827	0.0102278	0.00628578	0.0164204	0.0191956	0.0233918
20450	C	Non	ORF1ab/nsp15A1-B	aAc/aCc	N/T	277	0	0.000101184	8.3612e-05	0	0	0.0325792	0
20471	G	Non	ORF1ab/nsp15A1-B	cAa/cGa	Q/R	284	0.00936183	0.0033876	0.00338903	0.00408956	0.0101744	0.00610288	0.00477897
20625	C	Syn	ORF1ab/nsp15A1-B	gaT/gaC	D/D	335	0.0118935	0.0113667	0.0131561	0.0116369	0.010929	0.0158491	0.00991501
20630	G	Non	ORF1ab/nsp15A1-B	cAt/cGt	H/R	337	0.0220776	0.0134843	0.0149156	0.0158943	0.0246305	0.0209091	0.0141921
20650	T	Stop	ORF1ab/nsp15A1-B	Aaa/Taa	K/X	344	0.00158579	0.000570695	0.000818331	0.00078604	0.0118203	0.00273973	0.00518135
20711	G	Non	ORF1ab/nsp16	cAa/cGa	Q/R	18	0.000862441	0.00102249	0.002053	0.00252861	0.0107296	0.00124844	0
20762	T	Non	ORF1ab/nsp16	aCa/aTa	T/I	35	9.60246e-05	0.000120904	0	0.0117872	0.00244499	0	0.000803213
20789	C	Non	ORF1ab/nsp16	gTc/gCc	V/A	44	0.00784187	0.0049402	0.00464011	0.00369537	0	0.0140187	0.00337553
20840	C	Non	ORF1ab/nsp16	gTa/gCa	V/A	61	0.00520037	0.00724638	0.00714547	0.00609185	0.00607903	0.00659341	0.0161638
20845	C	Non	ORF1ab/nsp16	Tat/Cat	Y/H	63	0.00408719	0.00775012	0.0103605	0.00518001	0.00343643	0.0174564	0.00595948
20845	G	Non	ORF1ab/nsp16	Tat/Gat	Y/D	63	0.00510899	0.00775012	0.00435143	0.003626	0	0.0124688	0.00715137
20845	A	Non	ORF1ab/nsp16	Tat/Aat	Y/N	63	0.00425749	0.00681071	0.00745959	0.00543901	0.0137457	0.0074813	0.00357569
20846	G	Non	ORF1ab/nsp16	tAt/tGt	Y/C	63	0.00374198	0.00324838	0.00241811	0.00188934	0.0034965	0	0.0111386
21005	T	Non	ORF1ab/nsp16	gCa/gTa	A/V	116	0.000513663	0.000338409	0.000826219	0.000853424	0	0	0.0116773
21140	C	Non	ORF1ab/nsp16	cTa/cCa	L/P	161	0.00130208	0.00208302	0.00288184	0.00638026	0.00862069	0.0172043	0.00215517
21144	A	Syn	ORF1ab/nsp16	gcT/gcA	A/A	162	0.000445467	0.000152858	0.000303828	0.000882418	0.00289855	0.00239808	0.0139697
21226	C	Non	ORF1ab/nsp16	Tgg/Cgg	W/R	190	0.00151353	0.00277409	0.000916361	0.00184471	0.00292398	0.010142	0.00447928
21256	C	Non	ORF1ab/nsp16	Tca/Cca	S/P	200	0.00405459	0.00478908	0.00434335	0.00338387	0.013624	0.0178891	0.00391773
21552	T	Syn	ORF1ab/nsp16	aaC/aaT	N/N	298	0.358949	0.407149	0.110064	0.114656	0.0847035	0.0536649	0.048119
21562	T	non-coding					0.000502988	0.000634876	0.000551602	0.000301046	0	0.000793231	0.0290973
21575	T	Non	S	Ctt/Ttt	L/F	5	0.00181784	0.000258582	0.00419139	0.171784	0.000934143	0.00270936	0.0044096
21622	T	Syn	S	acC/acT	T/T	20	0.000531259	0.000134971	0.000207404	0.0172664	0	0.000240964	0.000325415
21640	G	Syn	S	ccT/ccG	P/P	26	0.01303	0.0106296	0.00855372	0.00887019	0.00881356	0.0125493	0.0101254
21640	A	Syn	S	ccT/ccA	P/P	26	0.0153441	0.00968992	0.00899014	0.00955251	0.0115254	0.0164934	0.014947
21640	C	Syn	S	ccT/ccC	P/P	26	0.0148101	0.00863284	0.00990661	0.00778984	0.00474576	0.00860523	0.012054
21679	C	Syn	S	ccT/ccC	P/P	39	0.013922	0.0200083	0.018018	0.0175151	0.0143575	0.0223035	0.0336991
21695	C	Non	S	Tcc/Ccc	S/P	45	0.00216685	0.00183051	0.00314061	0.00243746	0.00363108	0.00522388	0.0106101
21698	C	Non	S	Tca/Cca	S/P	46	0.0124847	0.0145256	0.0178952	0.0177478	0.0217391	0.0246392	0.0229826
21752	C	Non	S	Tgg/Cgg	W/R	64	7.67401e-05	0.0164759	0.000115533	0.000136696	0	0.000369959	0
21752	A	Non	S	Tgg/Agg	W/R	64	0.00026859	0.000344685	0.358558	0.00034174	0	0.000369959	0.000272851
21784	A	Non	S	aaT/aaA	N/K	74	0.000798996	0.000326137	0.000491535	0.000586587	0.0157377	0.0145078	0.00749251
21846	T	Non	S	aCt/aTt	T/I	95	0.000453042	0.000287853	0.000191351	0.0118082	0	0.00326645	0.000350508
21931	C	Syn	S	gcT/gcC	A/A	123	0.00200489	0.00124203	0.00292564	0.00210379	0.00545171	0.00971302	0.0134659
21976	C	Syn	S	gaT/gaC	D/D	138	0.0274477	0.00246999	0.0070456	0.0579944	0.00314961	0.0107817	0.00905433
21995	C	Non	S	Tac/Cac	Y/H	145	0.00826342	0.0083783	0.0111117	0.0113397	0.0186824	0.0244032	0.0176194
22001	G	Non	S	Aaa/Gaa	K/E	147	0.00827555	0.00727909	0.00840275	0.0111511	0.0333919	0.0298077	0.0197327
22002	G	Non	S	aAa/aGa	K/R	147	0.00484662	0.00354544	0.00437037	0.00548246	0.0115163	0.0180659	0.00952381
22002	T	Non	S	aAa/aTa	K/I	147	0.000798267	0.000653107	0.000740741	0.000974659	0.0115163	0.0042508	0.00272109
22032	C	Non	S	tTc/tCc	F/S	157	0.000301693	0.000133422	0.0153346	8.80514e-05	0.00151745	0	0.000582072
22036	T	Non	S	agA/agT	R/S	158	0.000639114	0.000126366	0.000190703	0.0107074	0	0	0
22084	G	Syn	S	ccT/ccG	P/P	174	0.00325231	0.00277903	0.00339419	0.00428808	0	0.0135528	0.0109589
22084	A	Syn	S	ccT/ccA	P/P	174	0.00427936	0.00225327	0.00374532	0.00428808	0.00179533	0.0125847	0.0136986
22114	C	Syn	S	ggT/ggC	G/G	184	0.00120903	0.00120337	0.0013775	0.00122486	0.0110294	0.00498008	0.00371471
22206	G	Non	S	gAt/gGt	D/G	215	0.000167523	0.000986636	0.0170159	0.225052	0.00301659	0	0
22283	A	Non	S	Tta/Ata	L/I	241	0.000275078	0.185355	0.0326427	0	0.00119904	0	0.000901713
22449	C	Non	S	cTc/cCc	L/P	296	0.00580117	0.00555025	0.00867754	0.0092039	0.00650936	0.00720165	0.0121631
22595	G	Non	S	Acc/Gcc	T/A	345	0.0103922	0.0115777	0.00834623	0.00786331	0.0119617	0.00979653	0.00842549
22673	C	Non	S	Tcc/Ccc	S/P	371	0.0385076	0.0374899	0.0444272	0.0435743	0.0438185	0.0466102	0.0673077
22678	G	Syn	S	gcA/gcG	A/A	372	0.0235129	0.0266344	0.0259924	0.0328063	0.0396825	0.054717	0.0530565
22679	A	Non	S	Tca/Aca	S/T	373	0.0049685	0.00714619	0.00411423	0.00531046	0.00550964	0.0105263	0.00760456
22679	G	Non	S	Tca/Gca	S/A	373	0.00363765	0.00559267	0.00605034	0.00449346	0.00826446	0.0105263	0.0101394
23014	C	Non	S	gaA/gaC	E/D	484	0	0	0	0	0	0.0425213	0.00293542
23122	G	Syn	S	gcA/gcG	A/A	520	0.0134717	0.0127102	0.0153207	0.0126862	0.0116392	0.0117096	0.0130898
23128	G	Syn	S	gcA/gcG	A/A	522	0.0156933	0.0160174	0.0161825	0.0180412	0.0124095	0.0242393	0.0175137
23272	C	Syn	S	gcT/gcC	A/A	570	0.00894152	0.0108766	0.0108849	0.0121854	0.0103829	0.00929924	0.00976562
23280	T	Non	S	aCt/aTt	T/I	573	0.000926689	0.142683	0.0235343	0.0622298	0	0	0.000247831
23403	G	Non	S	gAt/gGt	D/G	614	0.999735	0.999704	0.999673	0.999837	1	0.999633	1
23421	C	Non	S	gTc/gCc	V/A	620	0.00629736	0.00833085	0.00820871	0.00710235	0.0091673	0.0104204	0.0119818
23452	C	Syn	S	acT/acC	T/T	630	0.0028128	0.00466297	0.00729751	0.00858954	0.00444115	0.0149981	0.0197896
23525	T	Non	S	Cat/Tat	H/Y	655	0.00012578	0.000455789	0.000299368	0.000224659	0.0026441	0.000272554	0.0153955
23592	T	Non	S	cAg/cTg	Q/L	677	0.000154107	0.000153263	0.000375256	0.000173358	0	0.000220459	0.0426784
23606	T	Non	S	Cgg/Tgg	R/W	682	0.00106901	0.106012	0.0273019	0.0499912	0.000445633	0.00201387	0.0486925
23607	A	Non	S	cGg/cAg	R/Q	682	0.000699632	0.00389408	0.0973873	0.0540541	0	0.00047619	0.00861799
23609	G	Non	S	Cgg/Ggg	R/G	683	0.000214615	0.0236128	0.0720065	0.00348332	0.000454752	0.000230044	0.000461752
23685	T	Non	S	tCt/tTt	S/F	708	9.44934e-05	0	9.50631e-05	0.000107902	0.0231774	0.0446171	0.00347072
23703	C	Non	S	aTa/aCa	I/T	714	0.0110881	0.00756041	0.00837486	0.00625434	0.0146976	0.0134718	0.00973054
23708	G	Non	S	Aca/Gca	T/A	716	0.0178815	0.0130439	0.0123331	0.0100139	0.0129604	0.0164595	0.01566
23708	C	Non	S	Aca/Cca	T/P	716	0.00596051	0.00406633	0.00457296	0.00383619	0.0115962	0.00604636	0.00581655
23710	G	Syn	S	acA/acG	T/T	716	0.0227212	0.0153651	0.0173141	0.015216	0.0250553	0.0252735	0.0240994
23738	G	Non	S	Att/Gtt	I/V	726	0.000968951	0.0339103	0.0029602	0.0163519	0	0	0.000254065
23746	G	Syn	S	ccA/ccG	P/P	728	3.27837e-05	0.000127616	0.0128557	0.000126673	0.00128287	0.000339443	0
23757	T	Non	S	aCc/aTc	T/I	732	0.000446246	0.000765917	0.0108124	0.0159305	0.000688231	0.000369549	0.000240906
23857	C	Syn	S	cgT/cgC	R/R	765	0.00804479	0.0082195	0.00713172	0.00688447	0.00911458	0.00904977	0.0157953
23898	G	Non	S	cAa/cGa	Q/R	779	0.00553616	0.00459029	0.00627259	0.00791162	0.0145903	0.0122423	0.0242291
23916	C	Non	S	gTc/gCc	V/A	785	0.00374597	0.00326679	0.00374794	0.00446272	0.0117955	0.00782473	0.0138581
23986	C	Syn	S	gaT/gaC	D/D	808	0.00146052	0.00384615	0.00329965	0.00302351	0.0111801	0.009319	0.00377893
24135	G	Non	S	cTt/cGt	L/R	858	0.00646825	0.00445032	0.00373091	0.0027828	0.0129225	0.0109091	0.00681663
24135	A	Non	S	cTt/cAt	L/H	858	0.00677418	0.00361588	0.00343943	0.00389592	0.00497018	0.012987	0.00817996
24156	C	Non	S	cTc/cCc	L/P	865	0.00316521	0.00189304	0.00245288	0.00112596	0.0109769	0.00604728	0.00394973
24371	C	Non	S	Tca/Cca	S/P	937	0.030993	0.0214987	0.0260275	0.0343924	0.0322967	0.0472492	0.0562181
24373	G	Syn	S	tcA/tcG	S/S	937	0.00700985	0.00677688	0.0061986	0.0075219	0.00516129	0.0116041	0.00945095
24373	C	Syn	S	tcA/tcC	S/S	937	0.0041738	0.00394698	0.00460292	0.00843115	0.00903226	0.00614334	0.0108011
24380	C	Non	S	Tcc/Ccc	S/P	940	0.00949074	0.00840205	0.00977681	0.0142305	0.017316	0.0105605	0.024296
24388	T	Syn	S	gcA/gcT	A/A	942	0.999215	0.999523	0.999537	0.999202	1	0.998247	0.998212
24418	T	Syn	S	gtC/gtT	V/V	952	0.000330779	0.000144363	0.000294586	0.0164302	0	0	0.000537924
24447	G	Non	S	cTt/cGt	L/R	962	0.0184655	0.0196572	0.0195258	0.0217801	0.0343434	0.0220418	0.0263678
24447	A	Non	S	cTt/cAt	L/H	962	0.0178929	0.0148155	0.0181311	0.0174241	0.020202	0.0324826	0.0250494
24637	C	Syn	S	gcT/gcC	A/A	1025	0.00401	0.00522603	0.00528983	0.0046324	0.00437158	0.00706033	0.0111111
24759	A	Non	S	aCt/aAt	T/N	1066	0.000536214	0	0.0661826	5.75971e-05	0	0.00122951	0.00687104
24900	G	Non	S	cAa/cGa	Q/R	1113	0.00665748	0.00819184	0.00722919	0.00983927	0.00574163	0.0100962	0.00919759
24990	T	Non	S	cCt/cTt	P/L	1143	0.000671006	0.00078125	0.000435654	0.00035059	0.047043	0.00234375	0.0159744
24991	C	Syn	S	ccT/ccC	P/P	1143	0.00972933	0.00910328	0.0101802	0.00891365	0.0168612	0.0115385	0.0129118
25119	C	Non	S	cTc/cCc	L/P	1186	0.00775539	0.00577646	0.00716926	0.0109787	0.0212355	0.0147601	0.0214815
25119	G	Non	S	cTc/cGc	L/R	1186	0.00757711	0.00456744	0.00582503	0.00721455	0.00772201	0.00615006	0.0140741
25201	G	Syn	S	ccA/ccG	P/P	1213	0.00924867	0.00622533	0.00790306	0.00435651	0.0216802	0.014881	0.00918274
25303	C	Syn	S	tgT/tgC	C/C	1247	0.000149466	0.0170596	0	0.000153657	0	0.0011274	0
25319	C	Non	S	Tgc/Cgc	C/R	1253	0.0104872	0.0110178	0.0112833	0.010808	0.00936768	0.00834327	0.00297177
25322	C	Non	S	Tgc/Cgc	C/R	1254	0.00719493	0.00732713	0.00586667	0.0046811	0.0111732	0.0127841	0.00682594
25345	A	Syn	S	tcT/tcA	S/S	1261	0.000226104	8.87626e-05	0.0323627	0.000452335	0	0	0
25481	A	Non	ORF3a	cGc/cAc	R/H	30	0.00112122	0.00106458	0.0240146	0.00130653	0	0.00336247	0.000423012
25513	T	Non	ORF3a	Ctc/Ttc	L/F	41	0.000108956	0.0375139	0	0.000254431	0.00104932	0	0.000347343
25704	A	Syn	ORF3a	ccT/ccA	P/P	104	0.0257511	0.022269	0.0187366	0.0151873	0.0162399	0.0165209	0.0184431
25704	G	Syn	ORF3a	ccT/ccG	P/P	104	0.0212742	0.0200622	0.0186076	0.0141677	0.0137414	0.0184645	0.0150118
25704	C	Syn	ORF3a	ccT/ccC	P/P	104	0.00913867	0.00672083	0.00653202	0.00703016	0.00811993	0.0119857	0.0126528
25806	G	Syn	ORF3a	ccA/ccG	P/P	138	0.0346191	0.0442417	0.0453395	0.0621947	0.0576577	0.0709135	0.0622896
25807	G	Non	ORF3a	Tta/Gta	L/V	139	0.0205284	0.0235294	0.0182957	0.0330199	0.0164948	0.0470588	0.0374016
25807	A	Non	ORF3a	Tta/Ata	L/I	139	0.0226893	0.023065	0.0223058	0.036956	0.0329897	0.0617647	0.0501969
25807	C	Syn	ORF3a	Tta/Cta	L/L	139	0.00500933	0.00340557	0.00438596	0.00874699	0.0123711	0.0205882	0.0127953
25923	C	Syn	ORF3a	agT/agC	S/S	177	0.0253968	0.0300543	0.0257217	0.0229567	0.032345	0.0475285	0.030083
25926	A	Syn	ORF3a	ccT/ccA	P/P	178	0.00669206	0.00865801	0.00416995	0.00619133	0.0137741	0.00616016	0.00653595
25926	C	Syn	ORF3a	ccT/ccC	P/P	178	0.00339751	0.00530652	0.00450806	0.00479329	0.0137741	0.00616016	0.0141612
25926	G	Syn	ORF3a	ccT/ccG	P/P	178	0.00391228	0.004329	0.00428266	0.00359497	0.00826446	0.0123203	0.00980392
26261	T	Non	E	tCg/tTg	S/L	6	0.000178211	0.000141854	0.0962327	0.0273074	0.00268817	0	0.0205894
26289	A	Non	E	aaT/aaA	N/K	15	0.000321302	0.000130924	0.000296487	0.000264393	0	0	0.0104862
26300	G	Non	E	cTt/cGt	L/R	19	0.000155739	0	0	0	0.941246	0.778133	0.456217
26333	T	Non	E	aCa/aTa	T/I	30	0.00111688	0.0143899	0.0039668	0.028963	0.00099108	0	0.000305904
26354	G	Non	E	cTt/cGt	L/R	37	0.0125701	0.00951142	0.0107222	0.00788939	0.00752688	0.00666667	0.363438
26354	A	Non	E	cTt/cAt	L/H	37	0.010101	0.00756036	0.00954621	0.00585604	0.00430108	0.0246667	0.00291333
26374	C	Non	E	Tgc/Cgc	C/R	44	0.0154422	0.0126298	0.0147341	0.0130189	0.0115607	0.015299	0.0169492
26418	A	Syn	E	gtT/gtA	V/V	58	0.000222618	7.58323e-05	6.58111e-05	0	0	0.0120805	0
26464	T	Syn	E	Ctg/Ttg	L/L	74	0.000340808	0.000222916	0.0110767	7.19735e-05	0	0	0
26499	T		non-coding			T	0.000135026	0.0017576	6.0687e-05	6.98763e-05	0.0529158	0	0.00204151
26524	C	Non	M	aTg/aCg	M/T	1	0.0179531	0.0231332	0.0229008	0.0259815	0.0344828	0.027248	0.0331928
26524	G	Non	M	aTg/aGg	M/R	1	0.00528034	0.0098286	0.0114504	0.0145497	0.0137931	0.00999092	0.0115911
26524	A	Non	M	aTg/aAg	M/K	1	0.00729647	0.00815055	0.00839695	0.0100462	0.0155172	0.0199818	0.0089568
26528	G	Syn	M	gcA/gcG	A/A	2	0.00422744	0.00551496	0.00488998	0.00711893	0.0107759	0.0140023	0.00532269
26533	T	Non	M	tCc/tTc	S/F	4	0.000491884	0.000845451	0.000820457	0.00138576	0.0612745	0.00285714	0.000809717
26542	T	Non	M	aCt/aTt	T/I	7	0.000333444	0.000306513	0.00590526	0.0267538	0	0	0.000707214
26681	T	Syn	M	ttC/ttT	F/F	53	0.000744117	0.012151	0.00464886	0.0155367	0.00373134	0.00378072	0.00162338
26749	C	Non	M	aTc/aCc	I/T	76	0.00580403	0.0059771	0.00955127	0.0103093	0.00991501	0.00887574	0.0146789
26754	C	Non	M	Ggt/Cgt	G/R	78	0.00474132	0.0109808	0.0118968	0.00951821	0.0045045	0.00734095	0.0120715
26754	A	Non	M	Ggt/Agt	G/S	78	0.00648445	0.0100213	0.00949823	0.0113984	0.012012	0.0114192	0.00820859
26801	T	Syn	M	ctC/ctT	L/L	93	0.00058651	0.000104613	0	0.00024567	0	0.00272665	0.0112847
27013	C	Non	M	cTg/cCg	L/P	164	0.0242217	0.0190207	0.0236508	0.0201712	0.0298742	0.0514096	0.0330943
27013	G	Non	M	cTg/cGg	L/R	164	0.00555674	0.00478586	0.00666523	0.00420839	0.00786164	0.00829187	0.0121346
27017	G	Syn	M	ccT/ccG	P/P	165	0.00431827	0.00475221	0.00383325	0.00414739	0.0114068	0.0111902	0.010989
27107	G	Syn	M	gcA/gcG	A/A	195	0.00287481	0.00160593	0.00325052	0.00329144	0.00414938	0.00572738	0.0111769
27146	G	Syn	M	acA/acG	T/T	208	8.18867e-05	0.0170132	0.000210217	0	0	0	0
27213	T	Syn	ORF6	ctC/ctT	L/L	4	0.00041079	0.00355074	0.0176672	0.000339251	0	0.00454201	0.0178908
27281	T	Non	ORF6	tGg/tTg	W/L	27	0.000482492	0.000285415	0.000452489	0.0137694	0	0	0.00148148
27294	T	Syn	ORF6	taC/taT	Y/Y	31	0.000511457	0	0.000193523	0.000173551	0.00425985	0.0379597	0.000391389
27353	T	Non	ORF6	cAa/cTa	Q/L	51	0.000671428	0.000175039	0.000540916	0.0111134	0	0	0
27367	T	Stop	ORF6	Caa/Taa	Q/X	56	0.000144812	0.000205255	0.000455498	0.00058596	0.0256024	0	0.00217155
27503	T	Non	ORF7a	tCt/tTt	S/F	37	0.000190066	0.0378163	7.96876e-05	0.000229674	0	0	0
27504	C	Syn	ORF7a	tcT/tcC	S/S	37	0.000185094	0.0152406	0.000307361	0.000111907	0.00123305	0	0
27687	C	Syn	ORF7a	tcT/tcC	S/S	98	0.00956308	0.0103752	0.0105039	0.0141593	0.0201729	0.0347163	0.0211123
27808	C	Non	ORF7b	cTa/cCa	L/P	18	0.000420994	0.000901588	0.285714	0.000829325	0.000380807	0.000626763	0.00125431
27869	C	Syn	ORF7b	aaT/aaC	N/N	38	0.000130039	0.019142	6.34196e-05	0.000137741	0	0.000375587	0.000196967
27945	T	Stop	ORF8	Caa/Taa	Q/X	18	6.10352e-05	0.000111317	0.000290632	4.38231e-05	0.000199164	0.000188964	0.0180302
27977	C	Syn	ORF8	caT/caC	H/H	28	9.12097e-05	8.90895e-05	2.47973e-05	0.0114752	0.000205086	0.000354045	0.000689536
27986	C	Syn	ORF8	taT/taC	Y/Y	31	2.46081e-05	9.69274e-05	0.000109209	0	0.0221337	0	0.000182249
27999	T	Non	ORF8	Ccg/Tcg	P/S	36	0.000194299	0.000487421	0.000419666	0.0103973	0.000271813	0.00084016	0
28002	C	Non	ORF8	Tgt/Cgt	C/R	37	0.0048525	0.00560627	0.00632642	0.0081341	0.0226401	0.0167699	0.0160597
28004	C	Syn	ORF8	tgT/tgC	C/C	37	0.00202507	0.00231359	0.00339363	0.00367597	0.0321665	0.0256337	0.0171871
28061	A	Syn	ORF8	ccT/ccA	P/P	56	0.0145955	0.017747	0.0176156	0.0145308	0.0147887	0.0162349	0.0157352
28061	G	Syn	ORF8	ccT/ccG	P/P	56	0.0100931	0.0116393	0.0153088	0.00989071	0.0204225	0.0224525	0.0113945
28093	T	Non	ORF8	tCt/tTt	S/F	67	0.000209061	0.000313955	0.0264612	0.000267752	0	0.00025641	0.000587314
28315	G	Syn	N	cgC/cgG	R/R	14	0.00616806	0.0065549	0.00700254	0.00812889	0.0101256	0.00526205	0.00834611
28450	C	Syn	N	caT/caC	H/H	59	0.00730295	0.00761068	0.0072656	0.00770925	0.00885637	0.0120357	0.0147583
28746	C	Non	N	gTg/gCg	V/A	158	0.0138076	0.014816	0.0162139	0.0166285	0.00546011	0.0125156	0.0149297
28777	G	Syn	N	ccA/ccG	P/P	168	0.00924559	0.00913786	0.0105673	0.0104511	0.00432588	0.00846872	0.0101156
28826	T	Non	N	Cgt/Tgt	R/C	185	0.000332465	0.000329833	0.0620451	0.00174916	0.00580833	0.00112486	0.00314517
28829	C	Non	N	Tcc/Ccc	S/P	186	5.64143e-05	0.0125919	9.03302e-05	6.59326e-05	0.000139179	0	0
28835	C	Non	N	Tca/Cca	S/P	188	0.00014026	0.0207637	0.000135483	0.000196027	0.00110619	0.000318218	0.000165098
28836	T	Non	N	tCa/tTa	S/L	188	0.000152374	0.00162123	0.00725632	0.0538601	0.000565052	0.00016488	0
28854	T	Non	N	tCa/tTa	S/L	194	0.000688705	0.00551831	0.000197385	0.0137733	0.011193	0.00630705	0.000516974
28866	T	Non	N	aCt/aTt	T/I	198	0.000918515	0.0665163	0.00922023	0.0357277	0	0.0116414	0
28867	C	Syn	N	acT/acC	T/T	198	0.00184649	0.0023418	0.00283981	0.00248463	0.0221134	0.0140376	0.0131487
28868	T	Non	N	Cca/Tca	P/S	199	0.000167383	0.00258725	0.020718	0.0612776	0.00486533	0.0061897	0.00127365
28870	G	Syn	N	ccA/ccG	P/P	199	0.00204719	0.00451406	0.00414051	0.00342661	0.0194444	0.0142755	0.00925926
28871	A	Non	N	Ggc/Agc	G/S	200	0.000672382	0.0022783	0.00144453	0.00136193	0.0141376	0.0125118	0.0103364
28872	A	Non	N	gGc/gAc	G/D	200	0.000507448	0.000887199	0.000876379	0.00115724	0.0153492	0.0109766	0.00558524
28877	G	Non	N	Agt/Ggt	S/G	202	0.000374221	0.000463392	0.000643205	0.000731967	0.0170732	0.00564617	0.00449663
28878	T	Non	N	aGt/aTt	S/I	202	2.83102e-05	0.0134799	4.86476e-05	0	0.000527426	0	0
28881	A	Non	N	aGg/aAg	R/K	203	0.000145603	0.000188561	0.000205118	0.0130087	0	0.000344471	0
28887	T	Non	N	aCt/aTt	T/I	205	0.0011185	0.0580072	0.0677194	0.0107392	0.00106045	0.00390371	0.00309199
29010	C	Non	N	gTc/gCc	V/A	246	0.00548309	0.00600675	0.0100293	0.0117278	0.0142857	0.0192187	0.0163214
29038	G	Syn	N	tcT/tcG	S/S	255	0	0	0	0	0.153805	0.108053	0.00783699
29144	T	Syn	N	Cta/Tta	L/L	291	9.36885e-05	0.000103918	0.00024432	0.0130548	0.000810154	0	0
29316	C	Non	N	gAt/gCt	D/A	348	3.52146e-05	0	0	0.0210141	0	0	0
29361	C	Non	N	tTc/tCc	F/S	363	0.00727019	0.00712273	0.00942245	0.00960609	0.00834846	0.014345	0.0157556
29365	G	Syn	N	ccA/ccG	P/P	364	0.0213341	0.0205748	0.0202835	0.0226998	0.0213178	0.0268077	0.0231005
29365	C	Syn	N	ccA/ccC	P/P	364	0.0116797	0.010221	0.0131407	0.0143765	0.0121124	0.0184456	0.020213
29367	A	Non	N	cCa/cAa	P/Q	365	0.00804565	0.00682253	0.00672693	0.00996814	0.0076864	0.0108514	0.011175
29367	G	Non	N	cCa/cGa	P/R	365	0.00725044	0.00673933	0.00644664	0.00935156	0.0176787	0.0112688	0.0153257
29368	G	Syn	N	ccA/ccG	P/P	365	0.0183642	0.0112299	0.0104859	0.0140667	0.0304646	0.0245555	0.0386829
29377	A	Syn	N	ccT/ccA	P/P	368	0.00923818	0.00826962	0.00821262	0.00865627	0.00951626	0.0171773	0.0108264
29377	G	Syn	N	ccT/ccG	P/P	368	0.00589102	0.00811359	0.00666063	0.00764972	0.00793021	0.00696379	0.0111873
29377	C	Syn	N	ccT/ccC	P/P	368	0.00419512	0.00366672	0.00433264	0.00734776	0.0103093	0.00742804	0.0126308
29555	T	non-coding				T	0.000178388	0.0103273	0.000604376	0.000427716	0.000598444	0.000690608	0.00027571
29578	A	Non	ORF10	ttC/ttA	F/L	7	0.00773485	0.00903347	0.000176845	0.0636603	0	0	0
29667	C	Non	ORF10	cTc/cCc	L/P	37	0.00589651	0.00712134	0.00782269	0.00756939	0.010469	0.0115508	0.00951613
29754	T	non-coding				T	0.000485149	0.000410978	0.000439097	0.000403528	0	0.000260349	0.0108108
29803	T	non-coding				T	0.000834991	0.0520838	0.000820184	0.0167442	0.00149701	0	0
29834	C	non-coding				C	0.035197	0.0419799	0.0432548	0.0393828	0.0524064	0.0391879	0.0448298
29839	G	non-coding				G	0.0732787	0.0816252	0.0717976	0.0894642	0.0761719	0.072324	0.071953
29839	C	non-coding				C	0.0208103	0.0179576	0.0244076	0.0315304	0.046875	0.0308582	0.0558003
29839	T	non-coding				T	0.0130618	0.00925086	0.0133618	0.0151243	0.015625	0.0298939	0.0301028
29840	G	non-coding				G	0.0301223	0.034689	0.0324337	0.0348837	0.0241935	0.0451807	0.057598
29840	A	non-coding				A	0.034745	0.0334928	0.0291193	0.0266317	0.0456989	0.064759	0.0477941
29840	C	non-coding				C	0.0193856	0.0129187	0.0179924	0.0157539	0.0537634	0.0466867	0.057598
29866	G	non-coding				G	0.00312598	0.00412979	0.00248293	0.000978474	0	0.0143369	0
29867	C	non-coding				C	0.00753851	0.0136307	0.0194679	0.0122825	0.0448718	0.0224719	0.0414013
29870	A	non-coding				A	0.171165	0.119681	0.0671091	0.0622837	0.0961538	0.0512821	0.0283688
29871	G	non-coding				G	0.0102652	0.016918	0.0300913	0.0257442	0.0175439	0.0167131	0.0162037
29871	C	non-coding				C	0.00461933	0.00662008	0.0150457	0.0128721	0.00877193	0.0139276	0.0162037
29871	T	non-coding				T	0.00222412	0.00367782	0.00268673	0.00965406	0	0.0139276	0.00925926
29872	G	non-coding				G	0.00773481	0.0138191	0.0220588	0.0194932	0.00930233	0.0121212	0.0310078
29872	T	non-coding				T	0.00294659	0.00544389	0.00802139	0.00877193	0.00465116	0.0030303	0.0155039
29872	C	non-coding				C	0.00239411	0.0041876	0.00802139	0.00682261	0.0139535	0.00909091	0.00516796
29873	G	non-coding				G	0.0027115	0.00478886	0.00858369	0.00644468	0	0.0123457	0
