# Supplementary material for: A plasmid DNA-launched SARS-CoV-2 reverse genetics system and coronavirus toolkit for COVID-19 research
Source: PLoS Biol. 2021 Feb 25;19(2):e3001091. doi: 10.1371/journal.pbio.3001091 (PMC7906417; doi:10.1371/journal.pbio.3001091)
Supplement: S1 Data — (XLSX) [file pbio.3001091.s010.xlsx]

## Sheet: Figure 1E
Titre
28700000		Mean and SD plotted
20000000
20000000

## Sheet: Figure 1G
	N+/mCherry+	N+/mCherry+	N+/mCherry+	N+/mCherry-	N+/mCherry-	N+/mCherry-	N-/mCherry+	N-/mCherry+	N-/mCherry+
p3 replicate 1	78.9306	78.8558	82.3572	13.474	15.0096	12.187	7.50236	6.03834	5.3831
p3 replicate 2	78.5618	83.269	82.21	12.7994	10.4946	12.1959	8.52813	6.15565	5.51571
p3 replicate 3	75.7457	75.5015	75.5337	21.1	19.7992	19.578	3.06065	4.60697	4.80512
											Mean and each point is plotted

## Sheet: Figure 1I
Mock	NLuc
4041	73850928
5406	78425264
6156	92605040
5248	95384256
		Mean with SD plotted

## Sheet: Figure 1L
Passage	Replicate 1	Replicate 2	Replicate 3
3	95.9184	94.7368	95.4545
4	97.1429	94.1176	72.7273
5	100	97.2973	42.4242
				Each replicate plotted

## Sheet: Figure 4C
Vero E6	VA	VT	VAT
11.0043	52.5419	27.3855	22.9974
18.3227	71.5974	45.7387	30.164
26.7748	73.1105	51.341	42.3112		Median with interquartile range plotted
27.6447	74.3206	54.6399	61.7733
30.5863	76.6944	55.6183	72.3768
35.7814	100.346	59.5646	73.5455
44.846	123.706	66.6322	73.5455
83.8678	131.187	70.0983	79.8406
88.5598	138.859	72.5745	82.8901
97.6753	153.554	76.8881	93.533
97.8631	169.332	81.8238	101.85
98.0334	182.477	82.7004	108.203
102.731	186.418	82.8277	108.728
105.151	187.08	90.8387	124.967
106.279	192.272	95.9064	138.505
106.625	200.997	97.3389	140.964
107.635	203.765	101.635	140.964
107.847	207.084	102.41	142.298
108.568	208.226	109.777	154.441
111.593	213.007	111.488	155.99
112.794	218.748	111.966	165.949
116.165	230.121	113.094	183.989
116.776	248.112	113.129	193.984
120.786	249.291	115.563	208.627
121.885	250.951	116.463	208.627
122.829	262.825	116.704	209.274
124.705	271.285	124.532	211.37
125.505	272.601	124.979	211.37
125.928	279.377	128.15	227.403
127.22	290.438	131.678	229.12
134.825	302.813	132.115	231.588
135.924	303.332	135.493	231.588
136.495	303.729	136.797	232.533
140.701	307.347	138.584	233.414
141.149	310.706	138.925	241.522
141.319	313.232	139.127	249.428
143.743	317.045	139.477	251.891
144.607	328.961	140.369	251.891
145.595	332.079	141.233	254.78
147.648	335.131	141.648	266.124
148.394	337.203	147.129	267.094
148.927	348.374	149.214	269.423
153.376	350.285	150.809	275.689
154.04	364.782	154.402	276.511
154.526	365.977	154.886	286.24
156.434	371.694	156.44	287.736
160.329	372.627	157.248	297.502
160.592	374.227	159.223	301.176
161.172	374.991	159.338	303.694
163.51	375.476	163.541	304.827
164.916	377.341	163.763	306.139
166.284	381.882	166.279	308.203
168.901	384.55	166.612	309.074
178.072	389.035	169.028	314.373
178.623	392.978	171.672	316.806
181.193	395.77	176.921	319.249
183.431	407.549	178.718	319.639
187.114	412.479	180.132	321.819
188.066	416.612	180.916	325.41
191.904	420.689	183.81	327.026
192.037	428.098	188.934	330.281
193.465	429.831	191.168	331.322
194.358	432.853	193.129	334.868
194.925	433.282	195.81	334.868
195.299	438.222	196.124	339.897
200.148	442.324	211.638	339.897
200.237	445.288	212.439	341.303
201.298	448.943	214.872	342.851
208.409	456.512	218.808	346.25
210.229	456.569	220.268	349.425
211.574	459.305	220.486	354.529
213.151	465.029	221.415	357.102
213.346	473.159	223.295	367.459
214.452	491.86	229.861	369.672
215.093	500.391	230.129	371.222
215.516	503.506	233.849	371.222
216.903	508.562	236.125	372.714
218.83	529.809	239.596	383.037
221.178	541.549	240.044	395.749
229.812	557.093	244.019	396.904
230.086	565.054	245.931	408.836
237.614	584.411	252.183	409.572
245.975	598.257	254.8	410.148
246.069	598.283	262.747	413.923
249.921	607.656	263.837	458.738
268	614.572	264.165	468.248
272.052	617.737	265.263	470.833
274.101	649.643	279.902	494.284
275.154	650.338	291.534	498.126
277.218	658.701	303.916	512.098
281.797	719.44	311.062	532.942
293.549	749.534	313.105	572.009
299.095	817.603	334.958	586.185
302.043	835.714	336.649	621.455
303.96	869.719	340.154	657.316
305.726	892.697	365.457	676.586
313.721	1054.95	377.405	708.454
324.979	1112.89	382.279	744.926
346.131	1144.74	407.172	764.35
361.222	1209.58	417.472	799.427
362.949	1382.66		799.427
365.148			805.916
428.823			823.532
460.383			1208.71
127.021

## Sheet: Figure 4E
A549	AA	AAT
8.63841	21.0372	11.712
9.40551	23.6393	13.1601
10.5797	24.5423	17.1537			Median with interquartile range plotted
11.2296	34.2739	18.4892
13.267	34.6564	19.6725
14.2691	38.2565	20.0971
14.3805	39.9942	21.795
14.5454	41.9259	25.7223
17.3663	43.4176	27.1954
17.8916	45.039	27.877
19.1459	47.9416	28.2532
19.5337	52.2847	28.6414
19.6101	52.332	30.7741
19.8774	52.5912	32.886
19.9289	56.5463	35.3572
20.5616	56.7874	35.9001
21.8335	58.0821	36.5023
22.486	59.9827	36.8079
22.5123	64.5481	37.598
22.5491	73.9448	38.0147
23.2824	74.4361	39.4479
23.9285	79.8207	40.59
24.1874	80.4201	41.4094
24.2008	82.3165	41.925
24.2479	89.2106	42.2354
25.7033	92.0816	43.427
26.9536	92.863	44.057
27.032	94.6371	44.5166
27.3956	95.398	45.1306
27.6499	95.4564	46.0137
28.1807	97.3472	46.2299
28.2925	100.107	46.8759
28.6267	100.907	47.1494
28.6773	101.608	47.5489
28.8473	103.71	48.3605
28.9235	108.077	51.9883
29.0156	111.009	52.4483
29.1564	111.417	52.5844
29.1882	111.642	52.605
29.5209	112.049	52.8889
30.6172	115.366	55.5715
31.1153	116.855	55.9132
32.0849	122.137	56.1989
32.7808	123.095	56.3765
32.9342	124.182	56.734
33.1904	125.445	57.6092
33.878	126.349	57.9771
34.2496	127.647	59.5117
34.498	129.658	59.5335
34.6428	137.668	61.6812
34.7773	138.749	62.9426
35.2836	143.208	63.424
35.5234	143.275	64.0625
35.6996	143.49	64.69
36.0505	143.697	65.0335
36.3807	146.11	66.0021
36.7084	148.053	66.4617
37.1023	148.081	66.4925
37.4924	149.873	67.588
37.8321	152.785	67.8848
38.1859	155.304	67.9328
38.5014	157.156	68.3176
38.8797	158.53	69.5966
39.474	159.775	72.3476
39.7212	159.986	75.2258
39.989	160.199	77.2063
40.4147	162.429	77.865
40.794	164.202	78.0003
40.8855	165.487	78.144
41.4344	166.439	80.5332
41.4604	171.925	81.8224
41.8682	176.194	82.1081
43.8329	177.526	83.0876
43.9347	180.388	83.9225
45.1088	182.137	84.5591
46.5921	183.608	86.414
47.4271	191.116	86.5407
48.0417	193.513	86.7642
49.9979	201.259	88.7665
50.2588	203.946	90.8278
50.3175	210.837	93.1375
50.3294	218.888	93.3151
50.4688	220.268	94.325
50.791	224.972	95.3925
52.1042	233.6	95.7058
52.1059	247.729	95.9954
52.59	258.285	99.88
52.9537	279.645	101.641
52.9648	286.249	101.842
53.1289	296.471	102.571
53.8356	306.99	112.266
53.8566	317.892	116.955
54.7093	326.458	125.111
56.9296	327.663	135.1
57.9003	339.083	143.918
58.7834	351.987	144.693
62.5205	385.967	145.355
63.1283	387.099	145.366
70.2076	423.295	222.127
73.6273	476.893	289.323
77.3313	519.783	299.112
86.9054	587.661
91.5904	1368.68
116.363
127.021

## Sheet: Figure 4H
VERO E6	VA	VT	VAT
1800000	19333333	2533333	26666667
1333333	6666667	2400000	20000000
3266667	16000000	2666667	53333333
2466667	10666667	9333333	60000000
					Mean titre and SD plotted

## Sheet: Figure 4L
Compound (uM)	Apilimod A549 ACE2	Apilimod A549 ACE2	Apilimod A549 ACE2	Apilimod A549 ACE2	Apilimod A549 ACE2 TMPRSS2	Apilimod A549 ACE2 TMPRSS2	Apilimod A549 ACE2 TMPRSS2	Apilimod A549 ACE2 TMPRSS2
10	18.3007	16.3473	7.53818	8.23491	25.8365	24.623	26.9129	28.0601
5	18.0741	17.7323	9.03325	8.64339	28.2582	38.2976	24.8826	29.0595
2.5	22.9503	17.4806	8.5658	8.437	27.9256	27.5366	22.6819	25.9592
1.25	19.3935	15.8497	7.82421	10.1842	28.7744	31.4338	25.4844	27.8528
0.63	19.7086	15.7168	8.20484	9.35944	31.0326	28.845	25.6966	30.0549
0.31	19.9109	15.9699	8.64688	9.30045	38.394	36.1658	28.8777	32.0493
0.16	19.925	15.3115	9.89841	9.17411	50.4976	52.4791	28.9611	35.1653
0.08	17.5592	16.6361	8.16768	9.82379	65.6904	68.6365	37.3196	47.0652
0.04	22.7328	15.9229	8.9662	9.857	83.8665	79.4685	45.1619	58.2598
0.02	24.804	14.9023	8.08235	8.20444	89.4336	95.1492	55.7016	65.7828
	Mean and SEM plotted

## Sheet: Figure 4M
Compound uM	INFECTION	INFECTION	INFECTION	INFECTION	TOX (Dead Cell Protease)	TOX (Dead Cell Protease)	TOX (Dead Cell Protease)	TOX (Dead Cell Protease)	TOX (Clearance)	TOX (Clearance)	TOX (Clearance)	TOX (Clearance)
10	17.6072	14.3787	14.6711	10.7357	0.1	0.1	0.1	0.1	6.44	3.79	3.69	5.88
5	17.1157	12.1229	10.2279	9.64903	0.1	0.1	0.1	0.1	3.57	1.6	1.39	1.76
2.5	17.5424	12.677	11.6981	7.44021	0.1	0.1	0.1	0.1	1.65	2.86	0.1	0.86
1.25	15.0026	14.5077	10.6673	8.08395	0.1	0.1	0.1	0.1	3.44	0.84	0.1	0.78
0.63	15.0092	14.1036	9.65668	8.88812	0.1	0.1	0.1	0.1	3.88	1.11	0.1	0.1
0.31	13.729	14.3473	9.75601	7.72441	0.16	1.89	0.1	0.1	3.22	0.1	0.1	0.1
0.16	18.3389	15.1885	10.1109	8.514	0.43	0.1	0.1	0.1	2.36	0.52	0.1	0.15
0.08	75.4126	57.8303	10.5761	24.0666	0.86	0.1	0.1	0.1	1.41	1.29	4.43	1.58
0.04	84.8189	87.809	55.025	96.0437	0.82	0.1	0.1	0.1	3.17	1.97	0.1	0.14
0.02	123.4	93.2484	76.9602	86.6413	0.95	0.37	0.1	0.1	2.19	1.76	0.98	0.14
	Mean and SEM plotted

## Sheet: Figure 4N
Compound uM	INFECTION	INFECTION	INFECTION	INFECTION	TOX (Dead Cell Protease)	TOX (Dead Cell Protease)	TOX (Dead Cell Protease)	TOX (Dead Cell Protease)	TOX (Clearance)	TOX (Clearance)	TOX (Clearance)	TOX (Clearance)
10	6.85909	5.92061	8.43634	8.50451	5.85	0.1	0.1	0.1	1.68	7.99	4.6	5.11
5	5.65082	4.87711	8.92419	6.76506	0.1	0.1	0.1	0.1	3.14	5.58	1.78	6.55
2.5	5.38779	5.29841	8.61666	4.55273	0.1	0.1	0.1	0.1	2.72	2.21	0.88	10.52
1.25	6.2423	5.24019	8.90547	8.52721	0.1	0.1	0.2	0.1	1.68	1.79	0.78	2.36
0.63	4.9971	5.26884	8.12125	7.60872	0.1	0.1	0.74	0.1	2.44	1.61	1.52	3.75
0.31	6.18805	6.16876	8.58277	12.1667	0.21	0.1	0.1	0.1	0.93	0.45	0.94	2.76
0.16	45.0905	39.6849	16.29	9.19722	1.42	0.1	0.1	0.1	1.77	0.35	0.58	3.78
0.08	96.3748	87.2297	74.2052	57.6072	0.1	0.1	0.1	0.1	0.71	0.47	0.88	3.2
0.04	100.445	99.8427	95.7437	73.3481	0.1	0.1	0.1	0.1	0.1	0.21	0.1	2.45
0.02	104.333	88.732	98.5985	104.297	0.1	1.34	0.1	0.1	0.1	0.92	0.53	0.26
	Mean and SEM plotted

[truncated: 25 more sheets: Figure 5B, Figure 5C, S6A-AA-Lopinavir, S6A-AA-Ritonavir, S6A-AA-HCQ, S6A-AA-Nafamostat, S6A-AA-Apilimod, S6A-AA-EIDD 2801, S6A-AA-Nelfinavir, S6A-AA-CsA, S6A-AA-Niclosamide, S6A-AA-Ribavirin, S6A-AA-DMSO, S6A-AAT-Lopinavir, S6A-AAT-Ritonavir, S6A-AAT-HCQ, S6A-AAT-Nafamostat, S6A-AAT-Apilimod, S6A-AAT-EIDD 2801, S6A-AAT-Nelfinavir …]
